# Supplementary material for: Poly[[(acetonitrile)­lithium(I)]-μ3-tetra­fluoridoborato]
Source: Acta Crystallogr Sect E Struct Rep Online. 2011 Apr 7;67(Pt 5):m547. doi: 10.1107/S1600536811012141 (PMC3089248; doi:10.1107/S1600536811012141)
Supplement: Supplementary file 1 [file e-67-0m547-sup1.cif]

##############################################################################
#                                                                            #
# This CIF contains the data in a paper accepted for publication in          #
# Acta Crystallographica Section E. It conforms to the requirements of       #
# Notes for Authors for Acta Crystallographica Section E, and has been       #
# peer reviewed under the auspices of the IUCr Commission on Journals.       #
#                                                                            #
# Full details of the Crystallographic Information File format               #
# are given in the paper "The Crystallographic Information File (CIF):       #
# a New Standard Archive File for Crystallography" by S. R. Hall, F. H.      #
# Allen and I. D. Brown [Acta Cryst. (1991), A47, 655-685].                  #
#                                                                            #
# The current version of the core CIF dictionary is obtainable from          #
# ftp://ftp.iucr.org/pub/cif_core.dic.                                       #
#                                                                            #
# Software is freely available for graphical display of the structure(s)     #
# in this CIF. For information consult the CIF software page                 #
# http://www.iucr.org/resources/cif/software.                                #
#                                                                            #
# This file may be used for bona fide research purposes within the           #
# scientific community so long as proper attribution is given to the journal # 
# article from which it was obtained.                                        #
#                                                                            #
##############################################################################
data_I
_audit_creation_method     SHELXL-97
_chemical_name_systematic
;
Poly[[(acetonitrile)lithium(I)]-\m~3~-tetrafluoridoborato]
;
_chemical_name_common
;
;
_chemical_formula_moiety     'C2 H3 B F4 Li N'
_chemical_formula_sum     'C2 H3 B F4 Li N'
_chemical_formula_iupac     '[Li (B F4) (C2 H3 N)]'
_chemical_formula_weight     134.80
_chemical_melting_point     ?
_symmetry_cell_setting     monoclinic
_symmetry_space_group_name_H-M     'P 21/c'
_symmetry_space_group_name_Hall     '-P 2ybc'
loop_
    _symmetry_equiv_pos_as_xyz
    'x, y, z'
    '-x, y+1/2, -z+1/2'
    '-x, -y, -z'
    'x, -y-1/2, z-1/2'
_cell_length_a     7.8248(6)
_cell_length_b     8.8187(7)
_cell_length_c     8.2932(6)
_cell_angle_alpha     90.00
_cell_angle_beta     95.5708(18)
_cell_angle_gamma     90.00
_cell_volume     569.57(8)
_cell_formula_units_Z     4
_cell_measurement_reflns_used     2729
_cell_measurement_theta_min     2.62
_cell_measurement_theta_max     29.47
_cell_measurement_temperature     110
_exptl_crystal_description     'prism'
_exptl_crystal_colour     'colourless'
_exptl_crystal_size_max     0.34
_exptl_crystal_size_mid     0.26
_exptl_crystal_size_min     0.16
_exptl_crystal_density_diffrn     1.572
_exptl_crystal_density_meas     ?
_exptl_crystal_density_method     'not measured'
_exptl_crystal_F_000     264
_exptl_absorpt_coefficient_mu     0.182
_exptl_absorpt_correction_type     multi-scan
_exptl_absorpt_process_details     '(SADABS; Bruker, 2009)'
_exptl_absorpt_correction_T_min     0.9407
_exptl_absorpt_correction_T_max     0.9714
_exptl_special_details
;
;
_diffrn_ambient_temperature     110
_diffrn_radiation_type     MoK\a
_diffrn_radiation_wavelength     0.71073
_diffrn_radiation_source     'fine-focus sealed tube'
_diffrn_radiation_monochromator     graphite
_diffrn_measurement_device_type     'Bruker--Nonius Kappa X8 APEXII'
_diffrn_measurement_method     '\w and \f scans'
_diffrn_detector_area_resol_mean     ?
_diffrn_reflns_number     13920
_diffrn_reflns_av_R_equivalents     0.0365
_diffrn_reflns_av_sigmaI/netI     0.0300
_diffrn_reflns_theta_min     2.62
_diffrn_reflns_theta_max     36.48
_diffrn_reflns_theta_full     35.04
_diffrn_measured_fraction_theta_max     0.952
_diffrn_measured_fraction_theta_full     0.999
_diffrn_reflns_limit_h_min     -13
_diffrn_reflns_limit_h_max     12
_diffrn_reflns_limit_k_min     -14
_diffrn_reflns_limit_k_max     14
_diffrn_reflns_limit_l_min     -13
_diffrn_reflns_limit_l_max     13
_diffrn_standards_number     0
_diffrn_standards_interval_count     0
_diffrn_standards_interval_time     0
_diffrn_standards_decay_%     0
_refine_special_details
;
Refinement of <i>F</i>^2^ against ALL reflections. The weighted <i>R</i>-factor
<i>wR</i> and goodness of fit <i>S</i> are based on <i>F</i>^2^, conventional
<i>R</i>-factors <i>R</i> are based on <i>F</i>, with <i>F</i> set to zero for
negative <i>F</i>^2^. The threshold expression of <i>F</i>^2^ >
\s(<i>F</i>^2^) is used only for calculating <i>R</i>-factors(gt) <i>etc</i>.
and is not relevant to the choice of reflections for refinement.
<i>R</i>-factors based on <i>F</i>^2^ are statistically about twice as large
as those based on <i>F</i>, and <i>R</i>- factors based on ALL data will be
even larger.
;
_reflns_number_total     2650
_reflns_number_gt     2001
_reflns_threshold_expression     >2sigma(I)
_refine_ls_structure_factor_coef     Fsqd
_refine_ls_matrix_type     full
_refine_ls_R_factor_all     0.0641
_refine_ls_R_factor_gt     0.0450
_refine_ls_wR_factor_gt     0.1079
_refine_ls_wR_factor_ref     0.1177
_refine_ls_goodness_of_fit_ref     1.052
_refine_ls_restrained_S_all     1.052
_refine_ls_number_reflns     2650
_refine_ls_number_parameters     94
_refine_ls_number_restraints     0
_refine_ls_hydrogen_treatment     refall
_refine_ls_weighting_scheme     calc
_refine_ls_weighting_details
         'calc w=1/[\s^2^(Fo^2^)+(0.0588P)^2^+0.0555P] where P=(Fo^2^+2Fc^2^)/3'
_atom_sites_solution_hydrogens     geom
_atom_sites_solution_primary     direct
_atom_sites_solution_secondary     difmap
_refine_ls_shift/su_max     0.001
_refine_ls_shift/su_mean     0.000
_refine_diff_density_max     0.426
_refine_diff_density_min     -0.183
_refine_ls_extinction_method     none
_refine_ls_extinction_coef     ?
loop_
    _atom_type_symbol
    _atom_type_description
    _atom_type_scat_dispersion_real
    _atom_type_scat_dispersion_imag
    _atom_type_scat_source
    'C' 'C' 0.0033 0.0016
                         'International Tables Vol C Tables 4.2.6.8 and 6.1.1.4'
    'H' 'H' 0.0000 0.0000
                         'International Tables Vol C Tables 4.2.6.8 and 6.1.1.4'
    'B' 'B' 0.0013 0.0007
                         'International Tables Vol C Tables 4.2.6.8 and 6.1.1.4'
    'F' 'F' 0.0171 0.0103
                         'International Tables Vol C Tables 4.2.6.8 and 6.1.1.4'
    'Li' 'Li' -0.0003 0.0001
                         'International Tables Vol C Tables 4.2.6.8 and 6.1.1.4'
    'N' 'N' 0.0061 0.0033
                         'International Tables Vol C Tables 4.2.6.8 and 6.1.1.4'
_computing_data_collection     'APEX2 (Bruker, 2009)'
_computing_cell_refinement     'SAINT (Bruker, 2009)'
_computing_data_reduction     'SAINT (Bruker, 2009)'
_computing_structure_solution     'SHELXS97 (Sheldrick, 2008)'
_computing_structure_refinement     'SHELXTL (Sheldrick, 2008)'
_computing_molecular_graphics     'ORTEP-3 (Farrugia, 1997)'
_computing_publication_material
;
cif2tables.py (Boyle, 2008)
;
loop_
    _atom_site_type_symbol
    _atom_site_label
    _atom_site_fract_x
    _atom_site_fract_y
    _atom_site_fract_z
    _atom_site_U_iso_or_equiv
    _atom_site_adp_type
    _atom_site_calc_flag
    _atom_site_refinement_flags
    _atom_site_occupancy
    _atom_site_symmetry_multiplicity
    _atom_site_disorder_assembly
    _atom_site_disorder_group
    Li Li1 0.0962(2) 0.60760(19) 0.7753(2) 0.0207(3) Uani d . 1 1 . .
    N N1 0.21544(11) 0.47042(10) 0.62923(10) 0.02471(18) Uani d . 1 1 . .
    C C1 0.28947(11) 0.38756(11) 0.55611(11) 0.01953(17) Uani d . 1 1 . .
    C C2 0.38544(13) 0.28199(12) 0.46485(13) 0.02381(19) Uani d . 1 1 . .
    H H2A 0.447(3) 0.336(2) 0.392(2) 0.058(5) Uiso d . 1 1 . .
    H H2B 0.309(2) 0.211(2) 0.408(2) 0.049(5) Uiso d . 1 1 . .
    H H2C 0.461(3) 0.223(2) 0.533(2) 0.059(5) Uiso d . 1 1 . .
    B B1 0.19662(13) 0.58984(12) 1.14638(12) 0.01831(18) Uani d . 1 1 . .
    F F1 0.21991(8) 0.59642(7) 0.98110(7) 0.02477(14) Uani d . 1 1 . .
    F F2 0.12648(7) 0.44806(6) 1.17989(8) 0.02285(14) Uani d . 1 1 . .
    F F3 0.07681(9) 0.70149(7) 1.17969(9) 0.03087(16) Uani d . 1 1 . .
    F F4 0.34930(8) 0.61145(9) 1.23724(8) 0.03467(19) Uani d . 1 1 . .
loop_
    _atom_site_aniso_label
    _atom_site_aniso_U_11
    _atom_site_aniso_U_22
    _atom_site_aniso_U_33
    _atom_site_aniso_U_12
    _atom_site_aniso_U_13
    _atom_site_aniso_U_23
    Li1 0.0227(7) 0.0198(7) 0.0202(8) 0.0011(6) 0.0048(6) 0.0011(6)
    N1 0.0279(4) 0.0250(4) 0.0220(4) 0.0037(3) 0.0060(3) 0.0003(3)
    C1 0.0205(4) 0.0204(4) 0.0176(4) -0.0002(3) 0.0016(3) 0.0005(3)
    C2 0.0252(4) 0.0239(4) 0.0227(4) 0.0038(3) 0.0045(3) -0.0062(4)
    B1 0.0195(4) 0.0181(4) 0.0175(4) -0.0047(3) 0.0030(3) -0.0010(3)
    F1 0.0258(3) 0.0324(3) 0.0164(3) -0.0019(2) 0.0035(2) 0.0009(2)
    F2 0.0219(3) 0.0168(3) 0.0304(3) -0.00237(19) 0.0056(2) 0.0023(2)
    F3 0.0368(3) 0.0182(3) 0.0399(4) -0.0010(2) 0.0154(3) -0.0065(2)
    F4 0.0272(3) 0.0515(4) 0.0238(3) -0.0175(3) -0.0052(2) 0.0047(3)
_geom_special_details
;
All e.s.d.'s (except the e.s.d. in the dihedral angle between two l.s. planes)
are estimated using the full covariance matrix. The cell e.s.d.'s are taken
into account individually in the estimation of e.s.d.'s in distances, angles
and torsion angles; correlations between e.s.d.'s in cell parameters are only
used when they are defined by crystal symmetry. An approximate (isotropic)
treatment of cell e.s.d.'s is used for estimating e.s.d.'s involving l.s.
planes.
;
loop_
    _geom_bond_atom_site_label_1
    _geom_bond_atom_site_label_2
    _geom_bond_site_symmetry_2
    _geom_bond_distance
    _geom_bond_publ_flag
    Li1 F3 4_575 1.8609(18) ?
    Li1 F1 . 1.8810(18) ?
    Li1 F2 3_567 1.8820(18) ?
    Li1 N1 . 2.0051(19) ?
    N1 C1 . 1.1426(12) ?
    C1 C2 . 1.4539(13) ?
    C2 H2A . 0.94(2) ?
    C2 H2B . 0.956(18) ?
    C2 H2C . 0.935(19) ?
    B1 F4 . 1.3626(11) ?
    B1 F1 . 1.4013(12) ?
    B1 F2 . 1.4041(11) ?
    B1 F3 . 1.4053(12) ?
loop_
    _geom_angle_atom_site_label_1
    _geom_angle_atom_site_label_2
    _geom_angle_atom_site_label_3
    _geom_angle_site_symmetry_1
    _geom_angle_site_symmetry_3
    _geom_angle
    _geom_angle_publ_flag
    F3 Li1 F1 4_575 . 116.59(9) ?
    F3 Li1 F2 4_575 3_567 106.33(9) ?
    F1 Li1 F2 . 3_567 102.23(8) ?
    F3 Li1 N1 4_575 . 108.18(9) ?
    F1 Li1 N1 . . 106.74(8) ?
    F2 Li1 N1 3_567 . 117.12(9) ?
    C1 N1 Li1 . . 174.92(10) ?
    N1 C1 C2 . . 179.24(10) ?
    C1 C2 H2A . . 109.4(12) ?
    C1 C2 H2B . . 110.4(11) ?
    H2A C2 H2B . . 110.3(16) ?
    C1 C2 H2C . . 111.7(11) ?
    H2A C2 H2C . . 109.8(16) ?
    H2B C2 H2C . . 105.1(16) ?
    F4 B1 F1 . . 110.18(8) ?
    F4 B1 F2 . . 110.71(8) ?
    F1 B1 F2 . . 108.72(8) ?
    F4 B1 F3 . . 111.05(8) ?
    F1 B1 F3 . . 108.41(8) ?
    F2 B1 F3 . . 107.69(7) ?
    B1 F1 Li1 . . 141.75(8) ?
    B1 F2 Li1 . 3_567 131.19(7) ?
    B1 F3 Li1 . 4_576 133.56(8) ?
loop_
    _geom_torsion_atom_site_label_1
    _geom_torsion_atom_site_label_2
    _geom_torsion_atom_site_label_3
    _geom_torsion_atom_site_label_4
    _geom_torsion_site_symmetry_1
    _geom_torsion_site_symmetry_2
    _geom_torsion_site_symmetry_3
    _geom_torsion_site_symmetry_4
    _geom_torsion
    _geom_torsion_publ_flag
    F4 B1 F1 Li1 . . . . -168.69(11) ?
    F2 B1 F1 Li1 . . . . 69.82(15) ?
    F3 B1 F1 Li1 . . . . -46.99(15) ?
    F3 Li1 F1 B1 4_575 . . . 99.32(14) ?
    F2 Li1 F1 B1 3_567 . . . -16.17(16) ?
    N1 Li1 F1 B1 . . . . -139.69(11) ?
    F4 B1 F2 Li1 . . . 3_567 132.27(10) ?
    F1 B1 F2 Li1 . . . 3_567 -106.58(11) ?
    F3 B1 F2 Li1 . . . 3_567 10.69(13) ?
    F4 B1 F3 Li1 . . . 4_576 18.68(14) ?
    F1 B1 F3 Li1 . . . 4_576 -102.49(12) ?
    F2 B1 F3 Li1 . . . 4_576 140.04(10) ?
data_global
_journal_date_recd_electronic     2011-03-21
_journal_date_accepted     2011-03-31
_journal_name_full     'Acta Crystallographica, Section E'
_journal_year     2011
_journal_volume     67
_journal_issue      5
_journal_page_first     m547
_journal_page_last     m547
_journal_paper_category     QM
_journal_coeditor_code     FJ2410
_publ_contact_author_name     'Wesley A. Henderson'
_publ_contact_author_address
;
Department of Chemical & Biomolecular Engineering, North Carolina State
 University, Raleigh, NC 27695, USA.
;
_publ_contact_author_email     wesley_henderson@ncsu.edu
_publ_contact_author_fax     (919)513-3465
_publ_contact_author_phone     (919)513-2917
_publ_section_title
;
Poly[[(acetonitrile)lithium(I)]-\m~3~-tetrafluoridoborato]
;
loop_
    _publ_author_name
    _publ_author_footnote
    _publ_author_address
    'Seo, Daniel M.' .
;
Department of Chemical & Biomolecular Engineering,
North Carolina State University, Raleigh, NC 27695, USA
;
    'Boyle, Paul D.' .
;
Department of Chemistry, North Carolina State University,
Raleigh, NC 27695, USA
;
    'Henderson, Wesley A.' .
;
Department of Chemical & Biomolecular Engineering,
North Carolina State University, Raleigh, NC 27695, USA
;
