# Supplementary material for: Poly[[(acetonitrile)­lithium(I)]-μ3-tetra­fluoridoborato]
Source: Acta Crystallogr Sect E Struct Rep Online. 2011 Apr 7;67(Pt 5):m547. doi: 10.1107/S1600536811012141 (PMC3089248; doi:10.1107/S1600536811012141)
Supplement: Supplementary file 2 [file e-67-0m547-Isup2.hkl]

# 
# h,k,l, Fc-squared, Fo-squared, sigma(Fo-squared) and status flag 
# 
data_I
_shelx_title ' x10135: 110K' 
_shelx_refln_list_code          4 
_shelx_F_calc_maximum       60.96 
_exptl_crystal_F_000       264.00 
_reflns_d_resolution_high  0.5977 
 
loop_ 
 _symmetry_equiv_pos_as_xyz 
 'x, y, z' 
 '-x, y+1/2, -z+1/2' 
 '-x, -y, -z' 
 'x, -y-1/2, z-1/2' 
 
_cell_length_a     7.8248 
_cell_length_b     8.8187 
_cell_length_c     8.2932 
_cell_angle_alpha  90.000 
_cell_angle_beta   95.571 
_cell_angle_gamma  90.000 
 
_shelx_F_squared_multiplier     1.000 
 
loop_ 
 _refln_index_h 
 _refln_index_k 
 _refln_index_l 
 _refln_F_squared_calc 
 _refln_F_squared_meas 
 _refln_F_squared_sigma 
 _refln_observed_status 
   1   0   0      933.22     1063.87      6.66 o 
   2   0   0     3716.19     4154.16     75.77 o 
   3   0   0       97.08      112.61      1.92 o 
   4   0   0      658.97      714.23      8.26 o 
   5   0   0        0.33        1.00      0.55 o 
   6   0   0      110.78       92.98      2.71 o 
   7   0   0      531.52      517.97      7.85 o 
   8   0   0        7.10        6.52      1.28 o 
   9   0   0       78.35       69.57      3.49 o 
  10   0   0       51.61       45.94      3.20 o 
  11   0   0        0.34        1.14      1.29 o 
  12   0   0       56.00       53.43      3.71 o 
  13   0   0        0.15        2.70      3.32 o 
   1   1   0      356.46      434.71      2.25 o 
   2   1   0     1266.35     1384.60      8.85 o 
   3   1   0       48.33       58.36      1.07 o 
   4   1   0      226.20      204.01      2.18 o 
   5   1   0       60.35       59.81      1.36 o 
   6   1   0      243.14      216.67      2.85 o 
   7   1   0       22.10       19.70      1.18 o 
   8   1   0      292.38      278.51      4.32 o 
   9   1   0       19.32       18.16      1.35 o 
  10   1   0        0.71        1.79      0.82 o 
  11   1   0       29.25       31.72      1.96 o 
  12   1   0        4.08        3.76      1.10 o 
   0   2   0      569.66      693.65      5.22 o 
   1   2   0      312.47      341.42      2.47 o 
   2   2   0     2189.25     2404.81     14.26 o 
   3   2   0     1105.28     1141.01      8.23 o 
   4   2   0       45.50       57.20      1.26 o 
   5   2   0       62.31       67.45      1.51 o 
   6   2   0       50.25       50.13      1.69 o 
   7   2   0        2.83        3.06      0.64 o 
   8   2   0       22.55       21.59      1.36 o 
   9   2   0      120.30      123.64      2.92 o 
  10   2   0        1.05        1.80      0.81 o 
  11   2   0       12.96       12.69      1.39 o 
  12   2   0       21.05       20.55      1.75 o 
   1   3   0      423.97      431.83      3.03 o 
   2   3   0     1704.36     1893.36     12.22 o 
   3   3   0      212.53      218.80      2.47 o 
   4   3   0      339.25      332.74      3.50 o 
   5   3   0       33.00       37.20      1.59 o 
   6   3   0      868.41      846.42      7.58 o 
   7   3   0        3.04        2.32      0.65 o 
   8   3   0      144.79      132.06      2.59 o 
   9   3   0        0.01       -0.50      0.64 o 
  10   3   0        0.99       -0.42      0.80 o 
  11   3   0        0.01       -0.38      0.84 o 
  12   3   0        3.48        3.88      1.65 o 
   0   4   0      565.10      600.96      5.53 o 
   1   4   0      113.69      125.99      1.66 o 
   2   4   0      670.40      702.24      5.34 o 
   3   4   0      127.14      141.18      2.11 o 
   4   4   0       27.26       32.05      1.58 o 
   5   4   0        6.45        6.82      0.70 o 
   6   4   0       57.09       58.34      1.93 o 
   7   4   0       14.49       14.04      1.08 o 
   8   4   0       22.27       21.46      1.39 o 
   9   4   0       11.62       13.77      1.17 o 
  10   4   0        0.72        0.03      0.78 o 
  11   4   0        8.24        8.24      1.37 o 
  12   4   0        0.01        0.44      1.46 o 
   1   5   0      533.39      541.09      4.71 o 
   2   5   0      159.12      176.97      2.28 o 
   3   5   0      150.75      143.61      2.09 o 
   4   5   0        2.17        1.67      0.48 o 
   5   5   0      144.87      135.59      2.36 o 
   6   5   0       10.70        9.14      0.97 o 
   7   5   0       26.42       26.73      1.47 o 
   8   5   0       13.99       11.88      1.15 o 
   9   5   0       18.38       16.44      1.29 o 
  10   5   0       26.25       26.78      1.78 o 
  11   5   0        1.86        1.60      1.09 o 
  12   5   0        0.65        1.25      3.03 o 
   0   6   0      890.99      865.77     17.74 o 
   1   6   0        0.05       -0.17      0.37 o 
   2   6   0      244.22      259.18      3.55 o 
   3   6   0       24.13       22.81      1.44 o 
   4   6   0       16.08       11.15      0.83 o 
   5   6   0       39.63       36.72      1.96 o 
   6   6   0        2.31        1.52      0.65 o 
   7   6   0       18.37       20.22      1.36 o 
   8   6   0        5.71        5.56      1.02 o 
   9   6   0        2.36        3.56      1.04 o 
  10   6   0        6.06        8.15      1.23 o 
  11   6   0        1.39        1.14      1.14 o 
   1   7   0      604.48      601.63      5.58 o 
   2   7   0      142.21      133.75      2.60 o 
   3   7   0       10.31       11.17      0.86 o 
   4   7   0      210.63      196.50      2.98 o 
   5   7   0       54.67       50.23      1.75 o 
   6   7   0       86.12       84.02      2.16 o 
   7   7   0        4.18        5.37      1.15 o 
   8   7   0      137.01      138.79      3.14 o 
   9   7   0        6.14        6.16      1.12 o 
  10   7   0       50.65       51.29      2.36 o 
  11   7   0        2.98        2.31      2.32 o 
   0   8   0       25.11       24.88      1.71 o 
   1   8   0      181.78      168.87      2.64 o 
   2   8   0       76.64       76.25      1.88 o 
   3   8   0      110.51      102.31      2.13 o 
   4   8   0       51.57       53.49      1.90 o 
   5   8   0        1.73        0.72      0.62 o 
   6   8   0       18.94       19.90      1.36 o 
   7   8   0        0.24        0.08      0.73 o 
   8   8   0        5.65        6.11      1.08 o 
   9   8   0        0.16        1.23      1.00 o 
  10   8   0        0.00        0.64      1.21 o 
   1   9   0      262.72      258.53      3.53 o 
   2   9   0      182.03      176.88      2.90 o 
   3   9   0        1.03        2.00      0.71 o 
   4   9   0        9.32        7.52      0.97 o 
   5   9   0       31.82       39.55      1.94 o 
   6   9   0       56.49       57.82      2.46 o 
   7   9   0        1.86        2.66      1.03 o 
   8   9   0       46.67       44.09      2.83 o 
   9   9   0       10.75       12.11      1.75 o 
   0  10   0      196.79      189.37      7.84 o 
   1  10   0        0.87        1.99      0.72 o 
   2  10   0       10.83        9.73      1.06 o 
   3  10   0       21.19       19.87      1.45 o 
   4  10   0       10.63       14.57      1.51 o 
   5  10   0        6.18        6.75      1.25 o 
   6  10   0       19.23       20.15      2.58 o 
   7  10   0       64.91       63.81      3.27 o 
   8  10   0       23.13       20.62      2.57 o 
   9  10   0        5.46       10.18      3.00 o 
   1  11   0        0.12       -0.76      0.76 o 
   2  11   0       68.73       71.47      3.08 o 
   3  11   0       90.74      102.41      4.33 o 
   4  11   0       18.49       23.13      1.93 o 
   5  11   0        4.25        6.80      1.36 o 
   6  11   0        0.32        1.74      1.17 o 
   7  11   0        0.04        1.36      1.19 o 
   8  11   0       13.36       11.39      2.02 o 
   0  12   0       80.80       80.21      4.79 o 
   1  12   0        9.15       10.42      1.57 o 
   2  12   0        5.53        6.21      1.57 o 
   3  12   0        5.36        4.43      1.92 o 
   4  12   0       30.03       31.26      2.45 o 
   5  12   0       32.78       32.90      2.62 o 
   6  12   0        5.87        4.12      1.46 o 
   1  13   0       21.55       24.59      2.21 o 
   2  13   0        2.49        2.38      1.51 o 
   3  13   0        1.73        1.23      1.23 o 
   4  13   0       20.99       22.64      2.76 o 
   5  13   0       16.30       14.84      3.72 o 
   0  14   0        9.18       11.05      4.07 o 
   1  14   0        0.84        1.14      1.47 o 
   2  14   0       16.52       17.67      2.52 o 
 -12   1   1        4.58        7.88      1.57 o 
 -11   1   1        7.02        7.22      1.16 o 
 -10   1   1        0.11        0.32      0.74 o 
  -9   1   1      150.73      143.44      3.09 o 
  -8   1   1        0.37        0.50      0.60 o 
  -7   1   1       45.50       43.10      1.68 o 
  -6   1   1       30.93       28.59      1.24 o 
  -5   1   1      355.71      341.87      3.16 o 
  -4   1   1       18.80       17.35      0.67 o 
  -3   1   1      159.69      186.99      1.80 o 
  -2   1   1        0.96        0.18      0.26 o 
  -1   1   1     2426.02     2668.31     19.96 o 
   0   1   1      430.36      484.72      3.49 o 
   1   1   1        5.85        5.50      0.25 o 
   2   1   1       59.44       52.37      0.75 o 
   3   1   1     2717.03     2913.66     19.48 o 
   4   1   1      203.99      226.06      2.66 o 
   5   1   1      807.09      822.73      7.00 o 
   6   1   1        4.11        4.13      0.60 o 
   7   1   1       55.72       52.85      1.90 o 
   8   1   1       14.59       12.02      1.07 o 
   9   1   1        0.11       -0.14      0.64 o 
  10   1   1        3.91        4.17      0.96 o 
  11   1   1        0.78        0.01      0.86 o 
  12   1   1        4.67        5.40      1.24 o 
 -12   2   1        2.48        3.29      1.17 o 
 -11   2   1        1.20        0.75      0.87 o 
 -10   2   1        0.04        1.28      0.79 o 
  -9   2   1       29.88       30.18      1.65 o 
  -8   2   1       10.84       12.01      1.04 o 
  -7   2   1      198.15      192.07      2.84 o 
  -6   2   1       30.46       28.67      0.98 o 
  -5   2   1       58.70       57.18      1.18 o 
  -4   2   1       69.81       73.53      1.24 o 
  -3   2   1     2794.20     3022.23     17.96 o 
  -2   2   1      280.63      305.65      2.37 o 
   0   2   1     1369.41     1499.20      8.83 o 
   1   2   1     1766.55     1919.06     11.55 o 
   2   2   1      251.05      261.65      3.09 o 
   3   2   1       26.17       22.71      1.04 o 
   4   2   1       33.03       29.36      1.16 o 
   5   2   1      358.19      324.24      3.93 o 
   6   2   1      455.28      439.27      4.80 o 
   7   2   1      184.12      172.42      2.79 o 
   8   2   1      152.06      149.19      3.61 o 
   9   2   1       48.21       49.12      2.12 o 
  10   2   1        4.36        5.44      1.02 o 
  11   2   1       62.63       61.68      2.68 o 
  12   2   1        0.01        0.13      1.16 o 
 -12   3   1        0.92       -0.10      1.10 o 
 -11   3   1       12.71       16.52      1.65 o 
 -10   3   1        6.21        5.98      1.06 o 
  -9   3   1        1.88        1.87      0.77 o 
  -8   3   1      131.10      124.60      3.21 o 
  -7   3   1       32.45       30.22      1.37 o 
  -6   3   1      139.41      129.04      2.30 o 
  -5   3   1      136.16      136.60      2.18 o 
  -4   3   1      323.07      304.33      3.25 o 
  -3   3   1       30.64       34.52      0.97 o 
  -2   3   1      183.29      210.47      1.94 o 
  -1   3   1     1022.32     1197.91      8.88 o 
   0   3   1       52.66       56.08      0.94 o 
   1   3   1        7.30        9.02      0.60 o 
   2   3   1        1.94        0.93      0.30 o 
   3   3   1      117.54      122.52      1.79 o 
   4   3   1        7.43        9.24      0.68 o 
   5   3   1        0.00       -0.39      0.39 o 
   6   3   1      260.01      259.09      3.51 o 
   7   3   1      209.18      200.27      3.39 o 
   8   3   1        7.06        6.24      0.87 o 
   9   3   1       50.87       43.49      2.03 o 
  10   3   1        0.64        0.86      0.82 o 
  11   3   1        4.64        4.38      1.10 o 
  12   3   1        2.62        3.09      1.84 o 
 -12   4   1        3.72        3.81      1.69 o 
 -11   4   1        0.79        0.87      0.98 o 
 -10   4   1        1.82        0.74      0.89 o 
  -9   4   1        2.80        3.20      0.79 o 
  -8   4   1        8.00        7.86      0.89 o 
  -7   4   1      118.32      106.67      2.30 o 
  -6   4   1        0.58        1.77      0.59 o 
  -5   4   1      240.83      226.40      3.88 o 
  -4   4   1      862.73      892.01      7.77 o 
  -3   4   1     1780.38     1883.41     12.57 o 
  -2   4   1      306.84      331.08      2.95 o 
  -1   4   1     2354.68     2545.27     16.06 o 
   0   4   1      428.29      448.53      3.55 o 
   1   4   1      507.59      553.72      4.06 o 
   2   4   1      343.57      363.31      3.83 o 
   3   4   1      537.59      529.00      4.79 o 
   4   4   1       10.46       11.41      0.79 o 
   5   4   1      913.77      923.46      7.94 o 
   6   4   1      259.18      246.40      3.49 o 
   7   4   1        0.02        0.59      0.58 o 
   8   4   1       64.31       62.59      2.29 o 
   9   4   1       23.80       23.31      1.47 o 
  10   4   1       13.59       17.49      1.49 o 
  11   4   1       13.03       15.63      1.54 o 
  12   4   1        0.22        2.46      2.78 o 
 -12   5   1        0.18        4.83      2.51 o 
 -11   5   1        7.29        4.67      1.33 o 
 -10   5   1       24.72       21.86      1.66 o 
  -9   5   1      104.40      107.28      2.99 o 
  -8   5   1        1.66        1.87      0.72 o 
  -7   5   1       19.96       23.42      1.57 o 
  -6   5   1       57.01       57.34      1.85 o 
  -5   5   1       85.47       85.30      1.83 o 
  -4   5   1      129.98      118.74      1.92 o 
  -3   5   1      975.08     1002.91      7.94 o 
  -2   5   1     1502.32     1472.56     10.73 o 
  -1   5   1        2.46        0.92      0.35 o 
   0   5   1      342.39      372.20      3.73 o 
   1   5   1       89.70       91.30      1.52 o 
   2   5   1       11.89       15.78      0.76 o 
   3   5   1        5.17        6.06      0.61 o 
   4   5   1      262.51      258.15      3.26 o 
   5   5   1     1317.40     1254.45     10.24 o 
   6   5   1       85.00       80.96      2.00 o 
   7   5   1      309.41      283.34      4.11 o 
   8   5   1       36.12       41.66      3.23 o 
   9   5   1        0.53        0.17      0.72 o 
  10   5   1        0.87        0.80      0.82 o 
  11   5   1        6.26        6.33      1.28 o 
  12   5   1       14.12       19.11      5.11 o 
 -11   6   1        4.90        2.41      1.15 o 
 -10   6   1       24.21       26.45      1.85 o 
  -9   6   1        1.22        2.22      1.25 o 
  -8   6   1       23.12       28.22      1.92 o 
  -7   6   1       38.55       38.34      1.90 o 
  -6   6   1      528.06      493.41      5.17 o 
  -5   6   1        0.05       -0.41      0.44 o 
  -4   6   1      162.14      149.58      2.40 o 
  -3   6   1      188.80      182.93      2.55 o 
  -2   6   1      150.19      151.57      2.18 o 
  -1   6   1      368.66      365.05      3.69 o 
   0   6   1       14.20       18.14      0.90 o 
   1   6   1       48.87       43.51      1.26 o 
   2   6   1       14.83       12.15      1.09 o 
   3   6   1       35.16       32.11      1.39 o 
   4   6   1      105.22       95.30      2.27 o 
   5   6   1       11.94       10.38      0.91 o 
   6   6   1        4.37        2.58      0.83 o 
   7   6   1      105.56      101.89      2.47 o 
   8   6   1       54.67       54.36      2.28 o 
   9   6   1        2.40        3.85      0.94 o 
  10   6   1        0.58        0.50      0.93 o 
  11   6   1        0.02        0.55      1.46 o 
 -11   7   1        1.47        1.50      1.49 o 
 -10   7   1        0.59        1.10      0.95 o 
  -9   7   1        9.02        9.26      1.29 o 
  -8   7   1       14.73       15.31      1.42 o 
  -7   7   1       39.80       40.06      1.89 o 
  -6   7   1        0.36        0.21      0.62 o 
  -5   7   1        5.32        4.13      0.82 o 
  -4   7   1       35.35       32.68      1.40 o 
  -3   7   1        9.85       10.70      1.12 o 
  -2   7   1       81.19       68.39      1.55 o 
  -1   7   1      545.37      537.08      5.09 o 
   0   7   1      154.93      146.99      2.24 o 
   1   7   1        1.51        1.79      0.49 o 
   2   7   1      431.55      422.44      4.46 o 
   3   7   1      309.36      287.73      3.60 o 
   4   7   1       21.23       21.05      1.11 o 
   5   7   1       13.94       13.66      1.05 o 
   6   7   1        5.18        5.23      0.85 o 
   7   7   1        3.78        4.99      0.91 o 
   8   7   1        2.85        2.04      0.85 o 
   9   7   1       18.45       17.76      1.65 o 
  10   7   1        1.43        0.29      1.00 o 
 -11   8   1        0.93        6.19      3.66 o 
 -10   8   1        0.65        0.49      1.20 o 
  -9   8   1        0.14        1.18      1.06 o 
  -8   8   1        0.11        0.47      0.94 o 
  -7   8   1        6.61        6.09      1.13 o 
  -6   8   1        3.43        3.37      0.86 o 
  -5   8   1       15.57       19.80      1.38 o 
  -4   8   1       37.03       36.44      1.70 o 
  -3   8   1        0.40       -0.30      0.48 o 
  -2   8   1        0.74        0.47      0.49 o 
  -1   8   1      111.19      106.50      2.60 o 
   0   8   1       97.40       89.48      1.86 o 
   1   8   1      354.06      337.67      3.95 o 
   2   8   1       10.37       10.62      0.89 o 
   3   8   1        4.97        5.02      0.73 o 
   4   8   1       49.91       49.43      1.85 o 
   5   8   1        7.29        5.20      0.81 o 
   6   8   1       29.38       29.07      1.50 o 
   7   8   1       10.26       11.52      1.12 o 
   8   8   1        0.11       -0.83      0.83 o 
   9   8   1        6.67        6.80      1.31 o 
  10   8   1        4.04        4.86      1.57 o 
  -9   9   1        5.92        5.82      1.31 o 
  -8   9   1       32.07       38.05      2.78 o 
  -7   9   1        3.16        1.06      1.11 o 
  -6   9   1       85.21       79.10      2.89 o 
  -5   9   1       21.77       21.67      1.61 o 
  -4   9   1       29.66       31.93      1.83 o 
  -3   9   1       45.96       45.83      1.91 o 
  -2   9   1       93.29       91.21      3.01 o 
  -1   9   1        3.62        3.27      0.73 o 
   0   9   1       13.44       15.23      1.15 o 
   1   9   1       37.17       37.71      1.70 o 
   2   9   1       85.17       75.48      2.22 o 
   3   9   1       10.51        9.39      1.02 o 
   4   9   1       23.43       23.44      1.45 o 
   5   9   1       14.82       16.73      1.27 o 
   6   9   1       73.08       76.73      3.07 o 
   7   9   1      103.52      107.74      3.68 o 
   8   9   1        1.43        2.16      1.06 o 
   9   9   1       17.77       16.55      1.83 o 
  -9  10   1        1.98        2.66      2.18 o 
  -8  10   1        3.82        5.17      1.34 o 
  -7  10   1        2.76        3.63      1.33 o 
  -6  10   1        1.14        1.85      1.07 o 
  -5  10   1        0.51       -0.78      0.78 o 
  -4  10   1        0.18       -0.28      0.73 o 
  -3  10   1        0.30        1.58      0.78 o 
  -2  10   1        0.09       -0.37      0.67 o 
  -1  10   1       33.22       36.65      2.20 o 
   0  10   1       10.15       12.53      1.34 o 
   1  10   1       21.12       17.26      1.37 o 
   2  10   1       36.56       37.82      2.01 o 
   3  10   1        6.17        6.00      0.97 o 
   4  10   1        7.19        6.03      1.08 o 
   5  10   1        2.35        3.45      1.02 o 
   6  10   1        1.96        1.77      1.03 o 
   7  10   1        3.29        3.00      1.18 o 
   8  10   1        1.80        3.42      1.43 o 
  -8  11   1        4.08        1.39      1.80 o 
  -7  11   1        4.46        3.81      1.52 o 
  -6  11   1       23.55       17.82      1.85 o 
  -5  11   1       80.37       82.78      3.30 o 
  -4  11   1        0.52        0.03      0.89 o 
  -3  11   1       22.83       25.99      1.76 o 
  -2  11   1       38.70       44.26      2.40 o 
  -1  11   1        2.25        3.19      1.20 o 
   0  11   1       39.56       40.60      2.31 o 
   1  11   1        1.10        1.74      0.97 o 
   2  11   1        5.77        7.33      1.27 o 
   3  11   1        6.28        6.29      1.25 o 
   4  11   1       20.67       23.02      1.94 o 
   5  11   1       17.43       16.40      3.00 o 
   6  11   1       41.47       49.57      3.27 o 
   7  11   1       53.37       51.58      3.35 o 
  -7  12   1        1.50        4.15      3.53 o 
  -6  12   1        2.03        1.39      1.43 o 
  -5  12   1        3.63        6.20      2.59 o 
  -4  12   1        3.19        3.56      1.72 o 
  -3  12   1        5.20        6.75      1.28 o 
  -2  12   1       41.62       41.01      4.06 o 
  -1  12   1       19.29       18.09      1.73 o 
   0  12   1       58.83       59.85      2.87 o 
   1  12   1       71.30       71.17      7.27 o 
   2  12   1        4.34        3.41      1.23 o 
   3  12   1       26.15       21.83      2.12 o 
   4  12   1        6.81        7.92      1.77 o 
   5  12   1        3.38        2.22      1.35 o 
   6  12   1        0.09       -0.43      1.26 o 
  -5  13   1        1.18        3.11      2.07 o 
  -4  13   1        0.58        0.95      1.53 o 
  -3  13   1       19.00       19.75      3.29 o 
  -2  13   1       27.42       33.25      3.19 o 
  -1  13   1        0.11       -0.92      1.32 o 
   0  13   1        0.98        1.47      1.38 o 
   1  13   1        1.63        2.94      1.55 o 
   2  13   1        6.01        5.48      1.83 o 
   3  13   1       17.04       16.23      2.25 o 
   4  13   1       40.47       37.88      3.48 o 
   5  13   1        1.03        0.98      1.30 o 
  -3  14   1        7.80       11.51      4.11 o 
  -2  14   1       15.69       20.88      4.13 o 
  -1  14   1        4.73        5.03      2.00 o 
   0  14   1        3.39        2.16      1.61 o 
   1  14   1       11.15       11.24      2.23 o 
   2  14   1        0.75        1.14      1.61 o 
 -12   0   2        8.33       10.28      2.18 o 
 -11   0   2        0.22       -0.45      1.08 o 
 -10   0   2       51.90       53.55      3.22 o 
  -9   0   2      111.89      108.98      3.97 o 
  -8   0   2       36.70       36.63      2.52 o 
  -7   0   2       29.61       28.22      1.59 o 
  -6   0   2       79.67       77.99      3.82 o 
  -5   0   2      822.10      796.83      8.28 o 
  -4   0   2     2485.10     2542.38     21.89 o 
  -3   0   2        4.92        5.83      0.51 o 
  -2   0   2      306.12      332.61      2.90 o 
  -1   0   2      698.01      803.24      5.46 o 
   0   0   2      271.05      350.80      2.56 o 
   3   0   2      208.02      204.23      2.91 o 
   4   0   2     1289.70     1321.69     12.54 o 
   5   0   2      598.18      565.30      7.58 o 
   6   0   2       32.32       23.38      1.72 o 
   7   0   2       11.24        7.56      1.23 o 
   8   0   2        9.50        6.91      1.32 o 
   9   0   2        3.85        2.44      1.13 o 
  10   0   2       16.63       19.92      2.23 o 
  11   0   2       40.90       43.13      3.31 o 
  12   0   2       21.93       15.47      3.32 o 
 -12   1   2       10.23       13.12      1.74 o 
 -11   1   2        5.05        5.22      1.12 o 
 -10   1   2       49.18       48.38      2.16 o 
  -9   1   2       33.02       31.26      1.66 o 
  -8   1   2       26.29       22.89      1.37 o 
  -7   1   2      123.77      118.56      2.06 o 
  -6   1   2        5.67        5.53      0.67 o 
  -5   1   2       29.43       33.33      1.06 o 
  -4   1   2      344.70      345.71      2.98 o 
  -3   1   2     1737.78     1829.50     10.63 o 
  -2   1   2       87.01       87.92      0.96 o 
  -1   1   2     1110.05     1195.77      8.04 o 
   0   1   2      348.61      349.16      3.24 o 
   1   1   2      408.81      445.15      2.65 o 
   2   1   2     1762.35     1873.49     11.32 o 
   3   1   2      483.63      503.02      4.76 o 
   4   1   2     1027.41     1104.70      8.86 o 
   5   1   2       84.21       90.19      1.70 o 
   6   1   2       26.82       24.81      1.17 o 
   7   1   2       54.17       55.14      1.99 o 
   8   1   2        8.96        9.17      1.00 o 
   9   1   2        0.58        1.92      0.81 o 
  10   1   2       40.28       41.10      2.13 o 
  11   1   2        3.87        5.98      1.20 o 
  12   1   2        0.01        1.23      1.44 o 
 -12   2   2        6.75        8.60      1.41 o 
 -11   2   2       33.36       34.25      2.55 o 
 -10   2   2       20.40       20.12      1.49 o 
  -9   2   2       13.05       12.29      1.59 o 
  -8   2   2       90.13       85.66      2.26 o 
  -7   2   2       68.25       62.00      2.14 o 
  -6   2   2       25.16       26.23      1.02 o 
  -5   2   2      196.28      191.02      2.33 o 
  -4   2   2        0.79        1.25      0.34 o 
  -3   2   2      149.07      166.59      1.61 o 
  -2   2   2        0.14        0.31      0.20 o 
  -1   2   2     2280.45     2572.57     19.61 o 
   0   2   2      167.78      179.40      1.48 o 
   1   2   2      196.35      222.18      1.89 o 
   2   2   2       31.06       36.39      0.81 o 
   3   2   2      116.40      117.83      1.72 o 
   4   2   2     1286.30     1278.36      9.74 o 
   5   2   2       39.12       38.94      1.71 o 
   6   2   2       24.48       25.82      1.27 o 
   7   2   2        1.85        1.16      0.57 o 
   8   2   2       47.02       47.98      2.00 o 
   9   2   2        0.49        1.54      0.75 o 
  10   2   2       17.50       18.93      1.55 o 
  11   2   2       23.31       24.34      1.82 o 
  12   2   2        5.90        5.79      1.79 o 
 -12   3   2       59.52       59.03      3.40 o 
 -11   3   2        0.20        0.80      0.98 o 
 -10   3   2       29.79       30.99      2.39 o 
  -9   3   2        5.05        5.67      0.91 o 
  -8   3   2       14.37       13.89      1.14 o 
  -7   3   2       39.76       36.27      1.72 o 
  -6   3   2       15.05       13.33      0.85 o 
  -5   3   2        2.78        4.96      0.53 o 
  -4   3   2      726.24      745.42      5.48 o 
  -3   3   2       11.75        9.20      0.50 o 
  -2   3   2      702.19      740.42      5.18 o 
  -1   3   2     1122.34     1227.24      9.16 o 
   0   3   2     1807.56     2000.31     14.34 o 
   1   3   2       34.08       38.09      0.89 o 
   2   3   2     1094.87     1221.29      8.31 o 
   3   3   2       16.79       19.39      0.86 o 
   4   3   2      126.01      134.88      2.10 o 
   5   3   2      450.10      441.59      5.67 o 
   6   3   2      193.34      193.54      3.01 o 
   7   3   2      108.85      104.39      2.35 o 
   8   3   2       26.38       24.18      1.46 o 
   9   3   2        0.01       -0.68      0.68 o 
  10   3   2       11.87       13.44      1.37 o 
  11   3   2       23.97       26.20      1.87 o 
  12   3   2        7.67        6.70      1.87 o 
 -12   4   2        0.56       -0.42      1.62 o 
 -11   4   2        3.23        4.31      1.24 o 
 -10   4   2        1.76        1.95      0.92 o 
  -9   4   2        1.19        2.15      0.83 o 
  -8   4   2       10.87       11.13      0.99 o 
  -7   4   2       93.52       86.14      2.07 o 
  -6   4   2       99.35       92.53      1.95 o 
  -5   4   2       41.35       36.72      1.27 o 
  -4   4   2      611.42      586.92      4.95 o 
  -3   4   2      466.96      502.83      4.63 o 
  -2   4   2      994.66     1053.75      8.59 o 
  -1   4   2      181.12      193.33      1.94 o 
   0   4   2        0.29       -0.05      0.23 o 
   1   4   2      437.92      450.62      3.86 o 
   2   4   2       28.37       30.58      1.05 o 
   3   4   2      176.47      161.12      2.31 o 
   4   4   2      312.04      281.22      3.34 o 
   5   4   2       27.64       26.81      1.26 o 
   6   4   2       27.69       24.75      1.32 o 
   7   4   2        2.77        2.08      0.68 o 
   8   4   2       67.64       64.99      2.37 o 
   9   4   2        0.73       -0.36      0.64 o 
  10   4   2       46.28       41.91      2.78 o 
  11   4   2       15.81       20.15      1.67 o 
  12   4   2       19.20       21.81      5.32 o 
 -12   5   2        1.40        1.70      3.49 o 
 -11   5   2       11.92       14.61      1.60 o 
 -10   5   2       12.29       16.08      1.52 o 
  -9   5   2       44.17       47.80      2.70 o 
  -8   5   2        4.94        4.82      0.88 o 
  -7   5   2        1.49        1.49      0.65 o 
  -6   5   2       75.77       71.35      1.77 o 
  -5   5   2       41.18       44.19      1.42 o 
  -4   5   2        0.01        0.57      0.40 o 
  -3   5   2      139.03      137.75      1.94 o 
  -2   5   2       33.78       32.96      1.29 o 
  -1   5   2      556.95      566.05      5.49 o 
   0   5   2      256.84      266.43      2.89 o 
   1   5   2       12.68       13.27      0.64 o 
   2   5   2      196.64      189.55      2.79 o 
   3   5   2      175.24      171.56      2.41 o 
   4   5   2      102.35      100.01      1.94 o 
   5   5   2       10.33       10.18      0.88 o 
   6   5   2       67.69       65.37      2.34 o 
   7   5   2        0.46        0.67      0.65 o 
   8   5   2       30.82       28.80      1.71 o 
   9   5   2       12.42        9.79      1.13 o 
  10   5   2       21.55       23.36      1.65 o 
  11   5   2        5.44        7.42      1.39 o 
 -11   6   2        0.07        1.26      1.08 o 
 -10   6   2        1.18        0.44      0.87 o 
  -9   6   2        0.57        2.53      0.88 o 
  -8   6   2        0.46        0.04      0.71 o 
  -7   6   2        1.11       -0.05      0.61 o 
  -6   6   2       56.46       55.40      1.90 o 
  -5   6   2        1.81        1.68      0.62 o 
  -4   6   2       84.23       84.24      2.32 o 
  -3   6   2        1.88        5.54      0.57 o 
  -2   6   2       58.91       60.03      1.30 o 
  -1   6   2       10.97       14.75      0.86 o 
   0   6   2       35.42       36.17      1.18 o 
   1   6   2        6.67        5.12      0.53 o 
   2   6   2       90.21       89.06      1.63 o 
   3   6   2        4.00        6.10      1.05 o 
   4   6   2      171.75      172.00      2.91 o 
   5   6   2       68.58       66.77      1.99 o 
   6   6   2        2.57        3.47      0.75 o 
   7   6   2       16.84       16.83      1.27 o 
   8   6   2       14.90       15.78      1.34 o 
   9   6   2        1.19        2.69      0.94 o 
  10   6   2        6.55        4.98      1.13 o 
  11   6   2       13.90       14.76      2.68 o 
 -11   7   2        0.04       -0.37      1.29 o 
 -10   7   2        0.81        0.50      0.92 o 
  -9   7   2       46.17       47.26      2.56 o 
  -8   7   2       13.84       11.57      1.38 o 
  -7   7   2       10.80       10.14      1.23 o 
  -6   7   2        9.27       11.35      1.18 o 
  -5   7   2        8.87        8.33      0.93 o 
  -4   7   2       26.02       29.98      1.58 o 
  -3   7   2        6.71        6.64      0.74 o 
  -2   7   2      160.59      158.62      3.26 o 
  -1   7   2      103.46       93.66      1.90 o 
   0   7   2       42.45       40.22      1.23 o 
   1   7   2       27.02       25.67      1.09 o 
   2   7   2        0.02        0.52      0.45 o 
   3   7   2      314.00      291.18      3.41 o 
   4   7   2      128.49      122.88      2.36 o 
   5   7   2      316.98      297.98      4.05 o 
   6   7   2      109.99       99.11      2.46 o 
   7   7   2        4.76        3.97      0.86 o 
   8   7   2        0.25        0.42      0.87 o 
   9   7   2        2.97        3.24      1.07 o 
  10   7   2        3.23        4.01      1.18 o 
 -10   8   2        0.17        1.53      1.37 o 
  -9   8   2        5.65        6.02      1.30 o 
  -8   8   2        9.39        9.38      1.41 o 
  -7   8   2       32.49       31.16      1.94 o 
  -6   8   2        6.45        6.98      1.06 o 
  -5   8   2        5.27        6.46      0.96 o 
  -4   8   2        1.09        0.82      0.67 o 
  -3   8   2      205.67      203.40      3.20 o 
  -2   8   2      172.77      159.73      2.98 o 
  -1   8   2       10.07        9.16      0.85 o 
   0   8   2       59.46       58.51      2.05 o 
   1   8   2      137.78      137.76      2.54 o 
   2   8   2      137.46      131.44      2.56 o 
   3   8   2       18.44       16.82      1.36 o 
   4   8   2        0.49        0.22      0.57 o 
   5   8   2       23.08       23.81      1.42 o 
   6   8   2       15.83       18.53      1.36 o 
   7   8   2        0.85        1.47      0.88 o 
   8   8   2        3.58        3.35      1.05 o 
   9   8   2        1.58        2.04      1.12 o 
  10   8   2       10.34       10.43      2.09 o 
 -10   9   2        0.03        0.21      2.78 o 
  -9   9   2        0.00        1.36      1.27 o 
  -8   9   2        5.19        7.78      1.55 o 
  -7   9   2       58.82       54.55      2.55 o 
  -6   9   2        7.54        8.09      1.16 o 
  -5   9   2        5.96        6.60      1.13 o 
  -4   9   2        9.33       10.87      1.14 o 
  -3   9   2       21.62       21.13      1.40 o 
  -2   9   2        0.38        0.87      0.65 o 
  -1   9   2       44.29       40.49      1.89 o 
   0   9   2      194.07      178.74      3.30 o 
   1   9   2       34.52       31.31      1.68 o 
   2   9   2       40.03       43.43      1.99 o 
   3   9   2      153.35      151.46      3.26 o 
   4   9   2        7.52        6.81      1.00 o 
   5   9   2        9.57       10.35      1.17 o 
   6   9   2        4.63        7.97      1.22 o 
   7   9   2       10.22       13.86      1.56 o 
   8   9   2        8.47        9.32      1.60 o 
   9   9   2        3.09        4.03      1.87 o 
  -9  10   2        7.46        8.86      2.26 o 
  -8  10   2        5.25        4.38      1.39 o 
  -7  10   2       67.79       66.62      3.49 o 
  -6  10   2       11.44       10.47      1.61 o 
  -5  10   2       34.61       34.38      2.37 o 
  -4  10   2       41.19       39.40      1.97 o 
  -3  10   2       21.65       24.12      1.55 o 
  -2  10   2       60.53       61.82      2.24 o 
  -1  10   2        1.38        1.92      0.73 o 
   0  10   2        8.96        9.69      1.09 o 
   1  10   2        4.40        5.46      0.93 o 
   2  10   2       30.10       32.05      1.82 o 
   3  10   2        5.48        4.06      0.96 o 
   4  10   2        0.34       -0.23      0.76 o 
   5  10   2        3.98        5.47      1.10 o 
   6  10   2        6.04        6.53      1.33 o 
   7  10   2        0.77        1.56      1.20 o 
   8  10   2        4.00        5.46      1.48 o 
  -8  11   2        1.04        1.68      2.11 o 
  -7  11   2        2.91        1.06      1.39 o 
  -6  11   2        7.70        4.89      1.95 o 
  -5  11   2       11.49       12.68      1.68 o 
  -4  11   2        0.04       -0.57      0.97 o 
  -3  11   2       33.59       30.05      2.23 o 
  -2  11   2       42.71       44.02      2.62 o 
  -1  11   2       90.90       93.88      3.40 o 
   0  11   2        0.93        0.54      0.76 o 
   1  11   2       10.23       11.23      1.25 o 
   2  11   2       36.37       35.73      2.11 o 
   3  11   2       24.33       25.87      2.00 o 
   4  11   2      126.23      130.23      3.71 o 
   5  11   2        0.61        0.91      1.05 o 
   6  11   2        2.45        3.72      1.38 o 
   7  11   2        1.37        0.28      1.19 o 
  -7  12   2        0.04        0.54      3.16 o 
  -6  12   2        3.94        3.41      1.56 o 
  -5  12   2       17.40       12.49      2.03 o 
  -4  12   2       26.09       27.50      2.64 o 
  -3  12   2       19.96       18.04      2.22 o 
  -2  12   2       10.74       10.23      1.79 o 
  -1  12   2        3.25        2.56      1.44 o 
   0  12   2        8.56        8.55      1.75 o 
   1  12   2       54.78       54.13      3.37 o 
   2  12   2       21.85       22.39      3.21 o 
   3  12   2        0.03        2.75      1.35 o 
   4  12   2        5.29        6.72      1.62 o 
   5  12   2        2.47        1.97      2.21 o 
   6  12   2        9.80       11.59      2.97 o 
  -5  13   2        5.96        9.30      8.41 o 
  -4  13   2        2.56        3.78      2.58 o 
  -3  13   2        6.20        4.94      2.12 o 
  -2  13   2        1.55        3.37      1.49 o 
  -1  13   2        0.03       -1.02      1.23 o 
   0  13   2        0.32       -0.57      1.93 o 
   1  13   2        2.15        2.72      1.44 o 
   2  13   2        7.22       10.25      2.07 o 
   3  13   2       13.40       17.86      3.34 o 
   4  13   2        5.83        6.11      1.90 o 
  -3  14   2        4.32        1.83      2.87 o 
  -2  14   2        9.86        3.70      3.16 o 
  -1  14   2       10.03       10.35      2.75 o 
   0  14   2        0.10        0.32      2.16 o 
   1  14   2        2.53        1.24      2.03 o 
   2  14   2        0.28        7.02      3.12 o 
 -12   1   3        3.88        3.82      1.30 o 
 -11   1   3       13.78       14.87      1.50 o 
 -10   1   3       12.99       12.65      1.33 o 
  -9   1   3        0.94        2.58      0.76 o 
  -8   1   3        1.10        0.72      0.55 o 
  -7   1   3      153.07      153.28      2.25 o 
  -6   1   3       63.00       62.94      1.47 o 
  -5   1   3      811.58      812.71      6.32 o 
  -4   1   3      880.10      861.81      6.00 o 
  -3   1   3       77.05       83.81      1.07 o 
  -2   1   3      110.92      133.73      1.48 o 
  -1   1   3     3128.42     3474.34     26.18 o 
   0   1   3      368.23      376.55      2.66 o 
   1   1   3      580.74      686.79      4.36 o 
   2   1   3      845.03      923.04      5.81 o 
   3   1   3      167.03      179.21      2.03 o 
   4   1   3     1163.83     1196.79      9.26 o 
   5   1   3      204.03      202.28      2.68 o 
   6   1   3        0.17        0.92      0.64 o 
   7   1   3       61.74       61.66      2.13 o 
   8   1   3       35.47       33.82      1.74 o 
   9   1   3       33.29       34.03      1.85 o 
  10   1   3        1.17        1.02      0.89 o 
  11   1   3        5.10        5.68      1.17 o 
  12   1   3        2.27        0.03      1.47 o 
 -12   2   3        0.40       -0.09      1.15 o 
 -11   2   3        5.24        5.52      1.59 o 
 -10   2   3        0.35        0.24      0.79 o 
  -9   2   3       80.26       78.56      4.00 o 
  -8   2   3       53.88       51.14      1.91 o 
  -7   2   3      326.97      299.97      3.52 o 
  -6   2   3        0.20        0.28      0.38 o 
  -5   2   3       66.85       60.64      1.15 o 
  -4   2   3      432.86      453.84      3.66 o 
  -3   2   3        1.30        2.51      0.27 o 
  -2   2   3       12.03       20.36      0.90 o 
  -1   2   3        7.98        7.35      0.65 o 
   0   2   3      116.34      126.31      2.29 o 
   1   2   3     1004.17     1027.08      7.39 o 
   2   2   3        0.59        0.58      0.34 o 
   3   2   3      797.36      795.18      5.94 o 
   4   2   3        1.56        3.36      0.59 o 
   5   2   3       82.39       77.34      1.74 o 
   6   2   3      146.90      141.74      2.55 o 
   7   2   3       21.51       22.39      1.27 o 
   8   2   3        0.05       -0.61      0.61 o 
   9   2   3        0.65        0.95      0.76 o 
  10   2   3      105.86      111.12      3.23 o 
  11   2   3        9.34        8.97      1.33 o 
  12   2   3       28.08       26.13      4.12 o 
 -12   3   3        5.19        2.60      1.49 o 
 -11   3   3        0.01        1.25      0.96 o 
 -10   3   3        1.40       -0.59      0.86 o 
  -9   3   3       14.56       15.04      1.34 o 
  -8   3   3       34.82       34.81      1.75 o 
  -7   3   3       21.90       23.21      1.55 o 
  -6   3   3      106.30       99.70      1.85 o 
  -5   3   3        4.45       10.02      0.63 o 
  -4   3   3      261.16      266.28      2.67 o 
  -3   3   3       79.05       74.13      1.52 o 
  -2   3   3       75.33       67.53      1.08 o 
  -1   3   3       50.23       46.83      0.72 o 
   0   3   3      355.67      380.94      4.30 o 
   1   3   3        0.03        0.21      0.28 o 
   2   3   3      131.49      128.50      1.68 o 
   3   3   3      133.68      126.14      1.71 o 
   4   3   3      115.09      108.91      1.66 o 
   5   3   3       14.08       11.47      0.86 o 
   6   3   3        5.86        5.07      0.74 o 
   7   3   3      140.79      135.00      2.72 o 
   8   3   3       17.38       15.87      1.21 o 
   9   3   3        7.04        9.29      1.44 o 
  10   3   3        6.40        6.01      1.15 o 
  11   3   3       14.80       15.87      1.56 o 
  12   3   3        0.21        6.65      3.86 o 
 -12   4   3        0.39        2.27      1.41 o 
 -11   4   3        2.56        1.77      1.04 o 
 -10   4   3        0.35       -0.16      0.80 o 
  -9   4   3        8.72        8.82      1.13 o 
  -8   4   3        0.76        1.12      0.60 o 
  -7   4   3       43.73       44.22      1.88 o 
  -6   4   3       54.96       53.44      1.73 o 
  -5   4   3       45.97       44.12      1.24 o 
  -4   4   3      246.96      221.69      2.41 o 
  -3   4   3      495.40      504.18      4.95 o 
  -2   4   3      877.12      911.94     10.81 o 
  -1   4   3       54.71       56.76      1.25 o 
   0   4   3      229.64      259.12      2.75 o 
   1   4   3      524.60      538.11      5.39 o 
   2   4   3      795.35      769.16      6.93 o 
   3   4   3       54.91       53.65      1.48 o 
   4   4   3       61.92       62.53      1.36 o 
   5   4   3        0.00        0.43      0.48 o 
   6   4   3      184.24      171.68      2.93 o 
   7   4   3       11.04        8.20      0.97 o 
   8   4   3        6.46        6.38      0.96 o 
   9   4   3        3.80        4.60      0.93 o 
  10   4   3       43.87       39.96      2.17 o 
  11   4   3        3.57        5.90      1.30 o 
 -12   5   3        2.40        7.15      3.90 o 
 -11   5   3        6.96        6.24      1.22 o 
 -10   5   3        0.05        0.07      0.87 o 
  -9   5   3       21.98       20.55      1.45 o 
  -8   5   3        2.59        2.33      0.75 o 
  -7   5   3       64.93       66.20      2.27 o 
  -6   5   3      177.88      161.26      4.22 o 
  -5   5   3       52.39       47.01      1.68 o 
  -4   5   3       20.47       20.94      1.26 o 
  -3   5   3       28.64       25.61      1.24 o 
  -2   5   3      950.81      968.71      9.50 o 
  -1   5   3        5.57        6.94      0.64 o 
   0   5   3      157.67      158.64      2.75 o 
   1   5   3      423.19      407.86      4.02 o 
   2   5   3      259.22      262.32      2.87 o 
   3   5   3        5.52        6.50      0.62 o 
   4   5   3       11.61       14.58      1.05 o 
   5   5   3       28.60       26.91      1.32 o 
   6   5   3       52.85       53.45      1.97 o 
   7   5   3       23.87       26.19      1.51 o 
   8   5   3       15.39       13.19      1.23 o 
   9   5   3       11.18        8.76      1.21 o 
  10   5   3        5.11        4.81      1.14 o 
  11   5   3        3.27        3.11      1.66 o 
 -11   6   3       19.48       19.98      2.50 o 
 -10   6   3       36.66       40.75      2.41 o 
  -9   6   3        0.17       -0.69      0.77 o 
  -8   6   3       15.56       12.86      1.34 o 
  -7   6   3        0.65        1.18      0.77 o 
  -6   6   3      218.21      216.13      3.76 o 
  -5   6   3      485.04      453.00      5.61 o 
  -4   6   3       19.81       20.62      1.23 o 
  -3   6   3      148.14      135.18      2.60 o 
  -2   6   3        6.22        9.64      0.86 o 
  -1   6   3        2.76        4.17      0.63 o 
   0   6   3        7.01        5.57      0.70 o 
   1   6   3       27.33       28.10      0.89 o 
   2   6   3       98.96       93.15      2.53 o 
   3   6   3       76.09       71.46      1.60 o 
   4   6   3       16.35       16.07      1.00 o 
   5   6   3       95.82       92.59      2.43 o 
   6   6   3        0.00        0.97      0.68 o 
   7   6   3       78.98       83.97      2.53 o 
   8   6   3       19.11       22.20      1.66 o 
   9   6   3      128.63      130.68      5.32 o 
  10   6   3        7.51        7.08      1.25 o 
  11   6   3        0.81        0.96      3.28 o 
 -11   7   3        0.56        0.01      2.11 o 
 -10   7   3        3.80        4.34      1.30 o 
  -9   7   3        0.18        0.88      0.96 o 
  -8   7   3        0.36        0.15      0.82 o 
  -7   7   3       14.08       14.76      1.35 o 
  -6   7   3       32.87       35.85      1.79 o 
  -5   7   3        0.10       -0.42      0.61 o 
  -4   7   3      125.89      112.85      3.73 o 
  -3   7   3        1.82        4.06      0.86 o 
  -2   7   3      131.89      130.03      3.81 o 
  -1   7   3       40.85       41.00      2.54 o 
   0   7   3      347.79      326.82      4.42 o 
   1   7   3      143.86      137.18      2.25 o 
   2   7   3        2.65        1.98      0.54 o 
   3   7   3       19.64       19.93      1.50 o 
   4   7   3      101.94      101.12      2.34 o 
   5   7   3        4.79        3.47      0.93 o 
   6   7   3        0.81        0.87      0.72 o 
   7   7   3        0.74        0.94      0.82 o 
   8   7   3        2.15        0.84      1.05 o 
   9   7   3        4.80        7.04      1.26 o 
  10   7   3        1.99        2.17      1.19 o 
 -10   8   3        0.18       -0.74      1.21 o 
  -9   8   3        8.24        8.34      1.58 o 
  -8   8   3       18.56       22.86      2.14 o 
  -7   8   3       56.34       56.29      3.00 o 
  -6   8   3       26.80       25.30      2.03 o 
  -5   8   3      112.25      105.20      3.27 o 
  -4   8   3       99.72       97.80      3.01 o 
  -3   8   3      147.08      139.85      3.39 o 
  -2   8   3      155.86      149.44      3.43 o 
  -1   8   3        0.16        0.90      0.83 o 
   0   8   3       48.17       48.05      2.25 o 
   1   8   3       34.12       33.61      1.40 o 
   2   8   3       67.55       64.14      2.02 o 
   3   8   3      122.64      113.16      2.66 o 
   4   8   3        6.84        7.68      1.05 o 
   5   8   3        9.39        7.89      1.11 o 
   6   8   3       29.54       27.53      1.86 o 
   7   8   3        9.18        8.00      1.27 o 
   8   8   3       13.11       14.96      1.70 o 
   9   8   3        0.34        0.53      1.09 o 
 -10   9   3        3.12        6.19      3.61 o 
  -9   9   3       25.26       21.73      2.24 o 
  -8   9   3       15.60       19.76      2.13 o 
  -7   9   3        0.01       -0.43      0.97 o 
  -6   9   3        4.84        5.01      1.67 o 
  -5   9   3        3.44        4.75      1.16 o 
  -4   9   3       16.21       19.23      2.03 o 
  -3   9   3        3.09        2.01      0.98 o 
  -2   9   3       15.78       15.80      1.50 o 
  -1   9   3        3.00        3.62      0.94 o 
   0   9   3        1.39        2.20      0.87 o 
   1   9   3       52.60       50.94      1.73 o 
   2   9   3       62.53       56.20      2.05 o 
   3   9   3      187.70      170.03      3.42 o 
   4   9   3       13.39       14.12      1.33 o 
   5   9   3        0.33       -0.19      0.76 o 
   6   9   3        0.07        0.14      0.85 o 
   7   9   3       26.16       28.03      2.25 o 
   8   9   3        9.59       11.86      1.58 o 
   9   9   3       21.40       25.95      3.29 o 
  -9  10   3        1.06        4.67      2.20 o 
  -8  10   3        9.47       12.62      1.84 o 
  -7  10   3        1.65        2.31      1.31 o 
  -6  10   3        9.03       10.31      2.00 o 
  -5  10   3        0.23        0.29      1.38 o 
  -4  10   3       13.10       14.23      1.95 o 
  -3  10   3        9.95        8.85      1.38 o 
  -2  10   3        4.07        7.01      1.23 o 
  -1  10   3        7.56       11.35      2.73 o 
   0  10   3        3.81        2.74      1.13 o 
   1  10   3        7.84        7.96      1.43 o 
   2  10   3       41.46       45.00      2.53 o 
   3  10   3        0.57        1.73      0.81 o 
   4  10   3       13.69       14.23      1.40 o 
   5  10   3        9.76       11.03      2.28 o 
   6  10   3        3.40        4.00      1.10 o 
   7  10   3        1.19        0.70      1.14 o 
   8  10   3        1.99        1.04      1.40 o 
  -8  11   3       20.61       31.16      4.08 o 
  -7  11   3       15.39       15.87      2.07 o 
  -6  11   3        8.90       11.82      1.79 o 
  -5  11   3        6.08        4.00      1.32 o 
  -4  11   3       22.80       23.67      2.11 o 
  -3  11   3        1.67        2.43      1.08 o 
  -2  11   3       12.87       14.11      1.64 o 
  -1  11   3        0.52        0.54      0.97 o 
   0  11   3       12.09       14.91      2.12 o 
   1  11   3        0.17        0.10      0.85 o 
   2  11   3        8.51        9.77      1.48 o 
   3  11   3        0.54        2.04      1.11 o 
   4  11   3        7.50        7.69      1.76 o 
   5  11   3        1.47        2.47      1.37 o 
   6  11   3        0.01       -0.06      1.30 o 
   7  11   3        0.31       -1.47      1.50 o 
  -7  12   3        0.42       -2.37      2.37 o 
  -6  12   3        0.11        1.00      1.60 o 
  -5  12   3        8.26        9.75      1.68 o 
  -4  12   3        1.65       -0.74      1.06 o 
  -3  12   3       30.99       28.22      2.30 o 
  -2  12   3        3.09        2.61      1.21 o 
  -1  12   3       11.50       12.66      1.65 o 
   0  12   3        5.51        7.18      1.40 o 
   1  12   3       16.32       20.34      1.99 o 
   2  12   3       35.13       41.66      3.07 o 
   3  12   3       21.89       20.27      2.35 o 
   4  12   3        3.50        1.63      1.43 o 
   5  12   3        3.70        5.28      2.17 o 
   6  12   3        1.26        2.77      2.22 o 
  -5  13   3       32.47       38.72      5.98 o 
  -4  13   3        0.54       -0.18      1.62 o 
  -3  13   3        0.04        0.00      1.32 o 
  -2  13   3        2.12        3.49      1.62 o 
  -1  13   3       51.65       61.03      3.74 o 
   0  13   3        4.22        5.76      1.64 o 
   1  13   3        2.02        3.44      1.45 o 
   2  13   3        7.54        9.33      1.87 o 
   3  13   3        4.70        4.17      2.10 o 
   4  13   3        7.84        6.64      2.20 o 
  -3  14   3        3.54        2.49      3.12 o 
  -2  14   3        4.78        6.31      3.28 o 
  -1  14   3        7.08        6.22      2.61 o 
   0  14   3        0.03        1.70      2.08 o 
   1  14   3        2.19        1.54      2.87 o 
 -12   0   4       12.91       18.28      3.13 o 
 -11   0   4        0.01       -0.11      1.38 o 
 -10   0   4       34.65       33.61      8.03 o 
  -9   0   4        1.27        2.39      1.02 o 
  -8   0   4      262.58      236.13      4.35 o 
  -7   0   4        4.73        4.40      0.86 o 
  -6   0   4      112.74       97.00      2.12 o 
  -5   0   4       32.58       37.88      1.43 o 
  -4   0   4       67.35       61.13      1.53 o 
  -3   0   4       37.29       41.67      1.17 o 
  -2   0   4     1243.55     1323.00     13.08 o 
  -1   0   4     3503.56     3706.90     34.23 o 
   0   0   4      531.48      591.39      6.36 o 
   1   0   4      266.18      278.52      3.26 o 
   2   0   4      322.73      369.64      3.88 o 
   3   0   4     1936.71     2008.83     16.26 o 
   4   0   4      227.76      218.20      3.93 o 
   5   0   4       59.09       66.56      2.34 o 
   6   0   4      122.94      123.46      3.41 o 
   7   0   4      141.51      142.52      3.97 o 
   8   0   4        2.14        2.06      1.06 o 
   9   0   4       22.19       25.16      2.37 o 
  10   0   4        0.05       -0.22      1.15 o 
  11   0   4        1.83       -0.90      1.50 o 
 -12   1   4        2.22        2.87      1.15 o 
 -11   1   4        0.06        1.56      1.02 o 
 -10   1   4       30.96       30.24      1.85 o 
  -9   1   4        4.08        2.72      0.78 o 
  -8   1   4      314.66      313.54      3.65 o 
  -7   1   4       50.61       44.46      1.37 o 
  -6   1   4       13.59       12.45      0.71 o 
  -5   1   4      107.48      102.38      1.46 o 
  -4   1   4      134.70      117.25      1.51 o 
  -3   1   4       15.16       16.71      0.53 o 
  -2   1   4       23.56       22.67      0.60 o 
  -1   1   4      900.50      927.19      5.94 o 
   0   1   4      389.88      441.07      3.20 o 
   1   1   4       13.88       17.76      0.51 o 
   2   1   4        7.02       12.39      0.56 o 
   3   1   4      115.84      121.17      1.60 o 
   4   1   4       47.70       47.72      1.35 o 
   5   1   4        6.61        7.66      0.71 o 
   6   1   4       14.41       13.65      1.15 o 
   7   1   4       26.59       26.45      1.49 o 
   8   1   4        0.20        0.63      0.68 o 
   9   1   4        5.61        5.82      1.01 o 
  10   1   4       10.59       13.28      1.38 o 
  11   1   4       12.05       10.31      1.54 o 
  12   1   4        0.11        0.21      2.91 o 
 -12   2   4        1.88        4.50      1.57 o 
 -11   2   4        0.38       -0.11      1.07 o 
 -10   2   4      114.22      118.79      4.44 o 
  -9   2   4       35.44       34.94      1.72 o 
  -8   2   4        0.04       -0.21      0.56 o 
  -7   2   4        0.60        2.07      0.56 o 
  -6   2   4       49.69       47.52      1.30 o 
  -5   2   4        2.30        2.82      0.41 o 
  -4   2   4      200.88      204.11      2.01 o 
  -3   2   4      331.27      328.25      3.13 o 
  -2   2   4       11.17       12.82      0.50 o 
  -1   2   4        3.96        4.32      0.58 o 
   0   2   4       82.03      101.26      1.18 o 
   1   2   4       29.66       33.42      0.74 o 
   2   2   4      262.42      258.77      2.35 o 
   3   2   4        4.47        2.79      0.40 o 
   4   2   4      111.51      110.64      1.74 o 
   5   2   4      187.25      186.18      2.80 o 
   6   2   4       34.01       37.40      1.51 o 
   7   2   4        1.44        0.70      0.59 o 
   8   2   4        2.29        2.37      0.77 o 
   9   2   4        8.39        6.62      1.07 o 
  10   2   4        6.11        5.89      1.13 o 
  11   2   4        3.95        6.63      1.34 o 
 -12   3   4       18.69       23.71      2.50 o 
 -11   3   4        4.01        5.07      1.25 o 
 -10   3   4       38.63       41.63      2.15 o 
  -9   3   4        0.01       -0.63      0.63 o 
  -8   3   4      160.65      153.91      3.40 o 
  -7   3   4      115.18      110.56      2.22 o 
  -6   3   4      244.49      222.43      2.83 o 
  -5   3   4      242.33      238.04      2.61 o 
  -4   3   4      254.22      254.24      3.18 o 
  -3   3   4      284.01      283.61      3.99 o 
  -2   3   4      653.94      676.20      5.28 o 
  -1   3   4       33.53       33.85      1.60 o 
   0   3   4        3.50        5.66      0.34 o 
   1   3   4     3123.32     3183.80     30.64 o 
   2   3   4      270.53      272.74      2.55 o 
   3   3   4       73.78       78.80      1.37 o 
   4   3   4      123.82      116.71      2.02 o 
   5   3   4      236.18      226.45      3.16 o 
   6   3   4       30.96       28.59      1.50 o 
   7   3   4        6.70        9.02      0.98 o 
   8   3   4       32.44       36.44      2.17 o 
   9   3   4       50.12       53.84      2.36 o 
  10   3   4        0.03        0.28      0.96 o 
  11   3   4        4.73        5.49      1.57 o 
 -11   4   4        0.73       -0.18      0.99 o 
 -10   4   4       18.73       21.64      1.78 o 
  -9   4   4       38.70       45.07      2.29 o 
  -8   4   4       25.19       23.51      1.84 o 
  -7   4   4      220.38      208.02      4.54 o 
  -6   4   4      101.03       91.20      2.01 o 
  -5   4   4        0.59        0.14      0.49 o 
  -4   4   4      185.74      166.34      2.57 o 
  -3   4   4      152.36      162.85      2.83 o 
  -2   4   4      151.88      155.18      2.11 o 
  -1   4   4       98.91      103.27      1.34 o 
   0   4   4      813.91      802.10      7.26 o 
   1   4   4       14.72       17.62      0.91 o 
   2   4   4      310.60      312.26      3.93 o 
   3   4   4       20.35       19.62      0.92 o 
   4   4   4       73.06       74.24      1.65 o 
   5   4   4        6.14        5.99      0.75 o 
   6   4   4       55.64       53.67      2.05 o 
   7   4   4       17.78       17.85      1.28 o 
   8   4   4       15.15       13.14      1.23 o 
   9   4   4       69.88       68.37      2.69 o 
  10   4   4        0.40        0.61      1.00 o 
  11   4   4       13.80       12.82      2.25 o 
 -11   5   4        9.73        9.32      2.41 o 
 -10   5   4        3.47        3.24      1.25 o 
  -9   5   4        0.44        2.27      0.92 o 
  -8   5   4       37.18       39.14      1.84 o 
  -7   5   4       55.06       51.00      2.36 o 
  -6   5   4        0.70        0.97      0.57 o 
  -5   5   4      102.23       96.00      2.80 o 
  -4   5   4       25.14       30.05      1.68 o 
  -3   5   4        9.30       12.47      0.91 o 
  -2   5   4      116.23      106.27      2.61 o 
  -1   5   4        9.35        8.49      0.67 o 
   0   5   4      248.68      239.23      4.44 o 
   1   5   4       48.30       53.89      1.57 o 
   2   5   4       29.46       25.86      1.30 o 
   3   5   4       73.05       73.71      1.72 o 
   4   5   4      203.15      185.09      2.81 o 
   5   5   4        4.09        3.75      0.77 o 
   6   5   4        0.57        1.20      0.69 o 
   7   5   4        9.55       12.04      1.21 o 
   8   5   4       16.77       17.75      1.53 o 
   9   5   4        0.53       -0.08      0.82 o 
  10   5   4        1.84        4.54      1.15 o 
  11   5   4        0.01        1.78      3.84 o 
 -11   6   4        5.22        7.46      2.64 o 
 -10   6   4       11.16        9.25      1.66 o 
  -9   6   4        0.00        0.62      0.92 o 
  -8   6   4       38.43       34.74      2.39 o 
  -7   6   4       27.47       25.29      1.97 o 
  -6   6   4       83.36       84.83      3.01 o 
  -5   6   4       65.36       59.49      2.49 o 
  -4   6   4       94.35       92.58      3.58 o 
  -3   6   4       19.87       15.89      1.26 o 
  -2   6   4       58.14       43.59      1.78 o 
  -1   6   4       85.92       76.22      2.09 o 
   0   6   4      162.17      146.28      2.92 o 
   1   6   4       11.66       11.30      0.92 o 
   2   6   4       13.51       12.46      1.03 o 
   3   6   4        0.71        1.45      0.52 o 
   4   6   4       47.59       45.93      2.03 o 
   5   6   4        0.81       -0.09      0.60 o 
   6   6   4        1.34        0.69      0.71 o 
   7   6   4       29.29       26.60      1.86 o 
   8   6   4        3.16        3.58      1.10 o 
   9   6   4       13.91       12.98      1.59 o 
  10   6   4        0.15       -1.04      1.04 o 
 -11   7   4       18.91       24.63      5.69 o 
 -10   7   4        4.20        3.90      1.42 o 
  -9   7   4       17.81       20.84      1.91 o 
  -8   7   4        0.80        0.69      1.07 o 
  -7   7   4       10.20       10.84      2.07 o 
  -6   7   4       16.78       15.81      1.61 o 
  -5   7   4        1.47        2.13      0.90 o 
  -4   7   4       46.52       56.61      2.75 o 
  -3   7   4        0.18        0.26      0.66 o 
  -2   7   4      264.65      260.43      5.68 o 
  -1   7   4        0.01       -0.23      0.59 o 
   0   7   4      148.66      136.39      5.04 o 
   1   7   4       13.56       14.53      1.30 o 
   2   7   4       52.79       46.74      2.24 o 
   3   7   4       36.65       34.10      1.47 o 
   4   7   4       24.13       25.74      1.56 o 
   5   7   4        2.24        1.39      0.78 o 
   6   7   4        5.85        3.86      0.99 o 
   7   7   4       25.71       22.72      1.94 o 
   8   7   4       19.40       22.43      1.92 o 
   9   7   4        2.77        2.23      1.17 o 
  10   7   4        0.55        0.96      1.72 o 
 -10   8   4        0.05       -0.74      1.32 o 
  -9   8   4        0.23        1.59      1.26 o 
  -8   8   4        0.43        0.03      1.01 o 
  -7   8   4       33.13       28.29      3.30 o 
  -6   8   4       21.70       18.86      1.79 o 
  -5   8   4        1.89        1.47      0.89 o 
  -4   8   4        6.38        5.08      1.06 o 
  -3   8   4       82.31       88.64      2.98 o 
  -2   8   4       66.15       66.07      2.57 o 
  -1   8   4      131.39      125.72      3.13 o 
   0   8   4       72.19       66.49      2.65 o 
   1   8   4       90.76       92.77      3.82 o 
   2   8   4      122.19      109.29      3.05 o 
   3   8   4       19.02       19.86      1.70 o 
   4   8   4       61.55       56.48      2.15 o 
   5   8   4        4.76        3.72      0.92 o 
   6   8   4       48.75       48.73      2.40 o 
   7   8   4        0.81        0.53      0.93 o 
   8   8   4        2.68        1.46      1.09 o 
   9   8   4        8.03       10.88      1.73 o 
  -9   9   4       17.55       20.17      2.83 o 
  -8   9   4        0.02       -1.07      1.07 o 
  -7   9   4       53.46       65.70      3.41 o 
  -6   9   4       32.90       36.05      3.54 o 
  -5   9   4        2.31        1.24      0.96 o 
  -4   9   4        3.18        3.37      1.02 o 
  -3   9   4        1.07        0.73      0.87 o 
  -2   9   4        6.31        6.20      1.52 o 
  -1   9   4       10.26        9.15      1.26 o 
   0   9   4       84.37       82.38      3.04 o 
   1   9   4      106.76      105.79      3.14 o 
   2   9   4        3.34        2.26      0.96 o 
   3   9   4       22.02       21.79      1.86 o 
   4   9   4        6.55        5.38      1.69 o 
   5   9   4        0.08        1.31      1.03 o 
   6   9   4        0.00        0.28      0.89 o 
   7   9   4        1.28        0.24      1.04 o 
   8   9   4        5.68        7.93      1.64 o 
  -9  10   4       26.39       27.29      5.36 o 
  -8  10   4       36.74       33.12      3.02 o 
  -7  10   4        8.71        6.16      1.52 o 
  -6  10   4      118.72      114.77      4.26 o 
  -5  10   4       13.87       21.38      2.00 o 
  -4  10   4        0.23       -0.85      0.85 o 
  -3  10   4        1.77       -0.06      0.95 o 
  -2  10   4        1.30       -0.25      0.83 o 
  -1  10   4        0.17        0.38      0.87 o 
   0  10   4       31.21       34.00      2.23 o 
   1  10   4        0.49        2.43      1.01 o 
   2  10   4       13.03       13.22      1.93 o 
   3  10   4        1.86        0.73      1.00 o 
   4  10   4        4.61        2.68      1.12 o 
   5  10   4       13.05       13.10      1.74 o 
   6  10   4       42.45       42.70      2.85 o 
   7  10   4        0.31        0.91      1.25 o 
  -8  11   4       33.20       38.82      8.68 o 
  -7  11   4        1.37        3.92      1.78 o 
  -6  11   4        3.52        1.26      1.26 o 
  -5  11   4       30.13       35.17      2.60 o 
  -4  11   4        3.03        1.90      1.13 o 
  -3  11   4        5.11        5.52      1.32 o 
  -2  11   4        0.20       -0.51      0.99 o 
  -1  11   4       57.91       59.16      3.03 o 
   0  11   4       45.05       44.44      2.67 o 
   1  11   4        0.20        0.65      0.97 o 
   2  11   4        3.04        4.22      1.26 o 
   3  11   4       12.27       14.89      1.76 o 
   4  11   4        1.84        2.68      1.23 o 
   5  11   4       26.28       26.83      3.26 o 
   6  11   4        8.62        6.52      2.05 o 
  -6  12   4        4.75        4.26      3.12 o 
  -5  12   4        2.17        2.42      1.37 o 
  -4  12   4       12.02       13.22      1.81 o 
  -3  12   4       38.08       42.39      2.80 o 
  -2  12   4       10.68       12.93      1.72 o 
  -1  12   4        8.29        8.33      1.54 o 
   0  12   4        0.00        0.24      1.06 o 
   1  12   4        0.46       -0.12      1.10 o 
   2  12   4        7.05       10.78      1.66 o 
   3  12   4       55.89       61.85      3.38 o 
   4  12   4        0.17        0.07      1.27 o 
   5  12   4        0.83        0.75      1.66 o 
  -4  13   4        4.11        6.15      3.82 o 
  -3  13   4        3.20        1.40      2.60 o 
  -2  13   4       11.23       11.87      2.01 o 
  -1  13   4        1.34        1.56      1.45 o 
   0  13   4       15.96       14.84      2.57 o 
   1  13   4        6.70        4.73      1.64 o 
   2  13   4        3.25        3.09      1.77 o 
   3  13   4        4.18        3.11      1.85 o 
   4  13   4        4.48        6.52      3.45 o 
 -12   1   5       13.62       15.69      2.46 o 
 -11   1   5       51.55       54.06      3.32 o 
 -10   1   5        1.74        1.44      0.98 o 
  -9   1   5      149.07      149.13      3.08 o 
  -8   1   5        1.56        1.82      0.61 o 
  -7   1   5       16.02       16.33      0.99 o 
  -6   1   5       22.16       23.80      1.08 o 
  -5   1   5       40.34       37.04      1.17 o 
  -4   1   5       14.66       14.83      0.82 o 
  -3   1   5      131.49      127.91      1.76 o 
  -2   1   5     1519.24     1527.52     10.80 o 
  -1   1   5       17.36       17.42      0.59 o 
   0   1   5     1778.64     1860.77     12.87 o 
   1   1   5      521.45      549.26      4.67 o 
   2   1   5       84.36       74.19      1.45 o 
   3   1   5      139.83      128.42      1.73 o 
   4   1   5       32.61       30.48      1.07 o 
   5   1   5       25.24       23.18      1.18 o 
   6   1   5      124.38      123.22      2.47 o 
   7   1   5       39.18       34.76      1.70 o 
   8   1   5       39.53       37.94      1.89 o 
   9   1   5        1.32        0.55      0.79 o 
  10   1   5        0.24       -0.05      0.93 o 
  11   1   5        4.18        5.18      1.82 o 
 -12   2   5        0.10        2.12      2.12 o 
 -11   2   5        4.06        5.23      1.36 o 
 -10   2   5       15.39       16.11      1.48 o 
  -9   2   5        0.43       -0.31      0.68 o 
  -8   2   5      156.25      152.72      2.55 o 
  -7   2   5      187.92      175.17      2.80 o 
  -6   2   5        0.89        0.79      0.45 o 
  -5   2   5      487.82      467.03      4.72 o 
  -4   2   5      194.17      195.22      2.66 o 
  -3   2   5      416.16      414.56      4.10 o 
  -2   2   5        0.01        0.68      0.29 o 
  -1   2   5      796.28      810.43      6.80 o 
   0   2   5        0.57        0.62      0.28 o 
   1   2   5        1.73        1.14      0.36 o 
   2   2   5        3.58        6.02      0.46 o 
   3   2   5      370.55      378.14      3.89 o 
   4   2   5       41.54       40.65      1.44 o 
   5   2   5       93.91       86.22      1.70 o 
   6   2   5      294.94      292.62      5.20 o 
   7   2   5       43.16       40.64      1.81 o 
   8   2   5        9.56        8.25      1.05 o 
   9   2   5        4.33        2.54      1.00 o 
  10   2   5       20.66       23.50      1.90 o 
  11   2   5        0.02        0.72      1.48 o 
 -11   3   5        2.35        2.62      1.44 o 
 -10   3   5        1.07        0.09      0.85 o 
  -9   3   5       18.27       19.46      1.27 o 
  -8   3   5        7.17        8.00      0.99 o 
  -7   3   5       39.42       38.71      1.56 o 
  -6   3   5       37.14       39.04      1.81 o 
  -5   3   5      320.46      301.08      4.22 o 
  -4   3   5        1.48        1.00      0.41 o 
  -3   3   5      215.51      203.54      2.98 o 
  -2   3   5       43.07       41.09      1.73 o 
  -1   3   5        3.16        2.95      0.63 o 
   0   3   5       11.99       11.58      0.58 o 
   1   3   5       49.68       57.42      1.22 o 
   2   3   5      245.78      228.22      2.96 o 
   3   3   5        5.64        5.45      0.57 o 
   4   3   5        0.04        0.69      0.62 o 
   5   3   5       45.02       49.29      2.65 o 
   6   3   5        1.04        1.43      0.69 o 
   7   3   5        5.96        5.30      0.89 o 
   8   3   5       11.55       13.17      1.27 o 
   9   3   5       22.19       26.36      1.90 o 
  10   3   5        2.07        3.49      1.15 o 
  11   3   5        8.39        4.52      3.82 o 
 -11   4   5        3.04       -0.31      1.68 o 
 -10   4   5        7.21       10.38      2.10 o 
  -9   4   5       35.76       34.83      2.38 o 
  -8   4   5       45.35       40.76      2.40 o 
  -7   4   5        5.03        6.17      1.01 o 
  -6   4   5       60.75       58.38      2.00 o 
  -5   4   5      189.84      196.92      3.42 o 
  -4   4   5      108.73       93.65      2.16 o 
  -3   4   5      606.58      564.79      6.10 o 
  -2   4   5      742.79      710.90      6.25 o 
  -1   4   5       59.94       63.36      2.68 o 
   0   4   5       61.81       54.91      1.79 o 
   1   4   5       48.16       51.26      2.34 o 
   2   4   5        0.59        0.76      0.43 o 
   3   4   5        7.00        7.75      0.66 o 
   4   4   5      332.86      312.09      4.16 o 
   5   4   5       39.08       36.98      1.67 o 
   6   4   5       10.66        8.72      1.00 o 
   7   4   5       43.31       36.07      1.91 o 
   8   4   5       15.19       15.74      1.38 o 
   9   4   5       13.16       14.47      1.56 o 
  10   4   5        5.52        6.23      1.39 o 
  11   4   5        0.05       -2.66      2.66 o 
 -11   5   5       74.61       78.28      5.15 o 
 -10   5   5        0.20       -1.06      1.91 o 
  -9   5   5       50.14       54.64      3.02 o 
  -8   5   5        5.63        6.46      1.28 o 
  -7   5   5        3.60        6.43      1.03 o 
  -6   5   5        0.05       -0.61      0.61 o 
  -5   5   5        1.28       -0.03      0.58 o 
  -4   5   5      187.38      190.57      3.31 o 
  -3   5   5      213.86      200.86      3.67 o 
  -2   5   5      230.74      230.08      3.59 o 
  -1   5   5      494.08      480.19      6.29 o 
   0   5   5       51.05       52.94      1.73 o 
   1   5   5       55.62       56.51      2.09 o 
   2   5   5       16.64       17.41      1.31 o 
   3   5   5      127.04      124.12      2.64 o 
   4   5   5      112.28      112.38      2.92 o 
   5   5   5       85.85       78.52      2.71 o 
   6   5   5        6.73        4.98      0.99 o 
   7   5   5        9.65       10.39      1.28 o 
   8   5   5       22.52       24.90      1.93 o 
   9   5   5       12.65       10.78      1.43 o 
  10   5   5        0.02       -0.70      1.37 o 
 -11   6   5        0.78        0.21      2.53 o 
 -10   6   5       29.17       31.79      2.59 o 
  -9   6   5       46.77       45.56      2.85 o 
  -8   6   5        1.01        0.33      0.88 o 
  -7   6   5       13.56       11.43      1.47 o 
  -6   6   5        0.31        1.09      0.83 o 
  -5   6   5       32.99       34.41      2.01 o 
  -4   6   5       58.09       55.81      2.64 o 
  -3   6   5      346.72      343.59      5.14 o 
  -2   6   5       97.03       91.02      2.46 o 
  -1   6   5      267.73      260.08      4.12 o 
   0   6   5      183.52      171.83      3.27 o 
   1   6   5        0.26       -0.54      0.54 o 
   2   6   5        3.76        3.73      0.84 o 
   3   6   5       80.32       78.59      2.71 o 
   4   6   5       24.60       29.13      1.45 o 
   5   6   5       11.01       10.28      1.12 o 
   6   6   5        1.11        1.29      0.90 o 
   7   6   5       20.05       21.87      1.72 o 
   8   6   5       25.10       26.84      2.01 o 
   9   6   5        0.00       -0.63      0.92 o 
  10   6   5       19.54       24.52      3.21 o 
 -10   7   5       15.54       22.17      2.58 o 
  -9   7   5       11.48        9.97      1.65 o 
  -8   7   5       33.41       37.06      2.30 o 
  -7   7   5       13.42       13.62      1.72 o 
  -6   7   5        8.45        5.66      1.20 o 
  -5   7   5       40.77       43.49      2.41 o 
  -4   7   5        8.01       10.01      2.26 o 
  -3   7   5        7.38        8.68      1.12 o 
  -2   7   5      124.95      121.31      2.91 o 
  -1   7   5        1.04        1.36      0.75 o 
   0   7   5       57.50       56.30      2.20 o 
   1   7   5      212.42      211.03      4.05 o 
   2   7   5      143.93      136.58      3.32 o 
   3   7   5       28.45       25.55      1.82 o 
   4   7   5        3.54        6.03      1.14 o 
   5   7   5        3.18        3.94      0.87 o 
   6   7   5        2.52        4.45      0.96 o 
   7   7   5        4.62        5.97      1.24 o 
   8   7   5       13.94       14.48      1.84 o 
   9   7   5        0.03        1.28      1.65 o 
 -10   8   5       17.27       17.18      3.20 o 
  -9   8   5        0.14        1.43      1.13 o 
  -8   8   5       30.13       27.51      2.35 o 
  -7   8   5       61.90       59.01      3.46 o 
  -6   8   5        1.82        1.32      1.01 o 
  -5   8   5       16.71       19.74      2.25 o 
  -4   8   5       33.64       29.95      1.99 o 
  -3   8   5        5.14        5.40      1.05 o 
  -2   8   5       64.34       63.39      2.93 o 
  -1   8   5      300.20      283.06      4.95 o 
   0   8   5       67.27       63.57      3.23 o 
   1   8   5       42.45       38.38      2.16 o 
   2   8   5        9.94       11.09      1.36 o 
   3   8   5       48.79       42.37      2.38 o 
   4   8   5        4.37        3.50      1.05 o 
   5   8   5        4.86        1.92      1.08 o 
   6   8   5       34.02       34.05      2.45 o 
   7   8   5        0.80        1.29      1.17 o 
   8   8   5       10.30       11.48      1.81 o 
   9   8   5        0.09        4.15      3.53 o 
  -9   9   5       39.24       47.12      3.39 o 
  -8   9   5       12.22       12.35      1.87 o 
  -7   9   5       51.19       51.17      3.09 o 
  -6   9   5        0.04        0.99      1.08 o 
  -5   9   5       48.89       54.22      2.89 o 
  -4   9   5        8.86       12.39      1.90 o 
  -3   9   5       76.20       72.13      2.91 o 
  -2   9   5       39.72       38.71      2.26 o 
  -1   9   5        3.25        1.96      0.94 o 
   0   9   5        0.18       -0.83      0.91 o 
   1   9   5        2.09        3.53      1.05 o 
   2   9   5        6.54        8.46      1.28 o 
   3   9   5       14.96       15.54      2.18 o 
   4   9   5       29.83       28.83      2.20 o 
   5   9   5       38.39       34.30      2.44 o 
   6   9   5        7.42        7.39      1.51 o 
   7   9   5        0.50        4.49      1.43 o 
   8   9   5        1.38        1.73      1.84 o 
  -8  10   5       14.42       17.76      3.59 o 
  -7  10   5        4.70        4.53      1.73 o 
  -6  10   5       10.83       11.25      2.00 o 
  -5  10   5        0.15        1.27      1.64 o 
  -4  10   5        3.55        1.98      1.34 o 
  -3  10   5        3.36        3.03      1.15 o 
  -2  10   5        2.76        3.54      1.10 o 
  -1  10   5        0.00        0.30      0.88 o 
   0  10   5        0.31        2.23      1.03 o 
   1  10   5        2.57        3.56      1.15 o 
   2  10   5       20.49       18.08      2.81 o 
   3  10   5       21.76       27.18      2.17 o 
   4  10   5       12.70       11.46      1.66 o 
   5  10   5       19.31       19.22      2.04 o 
   6  10   5        3.53        4.63      1.44 o 
   7  10   5        0.94        1.54      1.64 o 
  -7  11   5       21.56       36.00      4.62 o 
  -6  11   5       52.29       56.26      3.90 o 
  -5  11   5        0.85        2.43      1.46 o 
  -4  11   5       26.82       26.68      2.70 o 
  -3  11   5       35.25       34.57      2.91 o 
  -2  11   5        0.14        2.76      1.38 o 
  -1  11   5       42.85       38.60      3.05 o 
   0  11   5        0.79        2.30      1.13 o 
   1  11   5        7.87        9.19      1.51 o 
   2  11   5        0.62        1.52      1.59 o 
   3  11   5        0.75        3.58      1.33 o 
   4  11   5        2.45        1.65      1.19 o 
   5  11   5        9.26       10.51      1.78 o 
   6  11   5        7.57       11.35      2.34 o 
  -6  12   5        4.09        8.93      3.90 o 
  -5  12   5        1.23        3.22      2.49 o 
  -4  12   5        2.55        6.92      1.79 o 
  -3  12   5        9.45       13.33      2.64 o 
  -2  12   5       12.92       11.78      2.09 o 
  -1  12   5       42.20       43.04      3.31 o 
   0  12   5        4.90        6.53      1.71 o 
   1  12   5        6.20        4.77      1.68 o 
   2  12   5       20.04       19.04      2.03 o 
   3  12   5       56.43       55.80      3.61 o 
   4  12   5        0.61        1.92      1.45 o 
   5  12   5        2.64        5.69      3.16 o 
  -4  13   5       30.97       44.53      7.02 o 
  -3  13   5        5.97        6.17      3.66 o 
  -2  13   5        0.08       -1.65      1.65 o 
  -1  13   5        2.02        4.09      2.39 o 
   0  13   5       28.59       29.85      3.45 o 
   1  13   5        8.43       11.23      2.84 o 
 -11   0   6       66.82       75.18      7.29 o 
 -10   0   6        0.35        0.70      1.54 o 
  -9   0   6       45.35       43.74      3.32 o 
  -8   0   6       58.01       60.78      3.62 o 
  -7   0   6        7.04        7.86      1.35 o 
  -6   0   6      912.78      899.92     10.96 o 
  -5   0   6        1.03        0.30      0.59 o 
  -4   0   6      575.51      533.72      6.66 o 
  -3   0   6      137.46      134.69      3.76 o 
  -2   0   6       49.59       57.14      2.07 o 
  -1   0   6      227.62      235.52      4.30 o 
   0   0   6      398.81      436.17      6.64 o 
   1   0   6     1029.00      960.56     10.44 o 
   2   0   6        8.45        9.47      0.83 o 
   3   0   6     1082.06     1052.96     10.55 o 
   4   0   6      246.91      249.79      3.99 o 
   5   0   6      155.16      149.84      3.65 o 
   6   0   6       67.32       64.79      3.05 o 
   7   0   6       25.44       25.75      2.17 o 
   8   0   6       28.24       34.01      3.07 o 
   9   0   6        0.99        0.74      1.49 o 
  10   0   6       23.88       23.98      2.96 o 
 -11   1   6        0.09       -0.04      1.39 o 
 -10   1   6        0.45        0.99      1.18 o 
  -9   1   6       10.49       11.68      1.95 o 
  -8   1   6       17.07       15.40      1.28 o 
  -7   1   6       35.47       38.70      1.63 o 
  -6   1   6       29.52       28.60      1.25 o 
  -5   1   6      108.45      107.58      2.32 o 
  -4   1   6      115.31       99.19      1.71 o 
  -3   1   6      193.04      187.50      2.27 o 
  -2   1   6       10.99       15.49      0.75 o 
  -1   1   6       93.96       88.86      1.46 o 
   0   1   6        0.03        0.32      0.31 o 
   1   1   6        1.98        1.67      0.44 o 
   2   1   6      372.61      372.92      3.20 o 
   3   1   6        6.40        6.19      0.57 o 
   4   1   6      109.95       98.51      2.06 o 
   5   1   6      183.83      185.71      3.32 o 
   6   1   6        4.04        4.60      0.86 o 
   7   1   6        6.16        5.22      0.98 o 
   8   1   6        9.67        7.78      1.19 o 
   9   1   6       35.27       43.36      2.56 o 
  10   1   6        7.63        8.12      1.57 o 
 -11   2   6        5.55        4.59      1.81 o 
 -10   2   6        2.85        1.51      1.66 o 
  -9   2   6      104.33      105.29      3.67 o 
  -8   2   6      134.20      135.50      3.84 o 
  -7   2   6        0.52        0.20      0.68 o 
  -6   2   6        2.61        2.33      0.75 o 
  -5   2   6       49.48       47.31      1.67 o 
  -4   2   6       26.00       24.35      1.76 o 
  -3   2   6        0.47        0.39      0.42 o 
  -2   2   6      454.35      437.37      4.00 o 
  -1   2   6       14.14       11.64      0.69 o 
   0   2   6        8.14        8.32      0.57 o 
   1   2   6       52.18       55.50      1.43 o 
   2   2   6        1.75        1.48      0.45 o 
   3   2   6      382.18      380.69      3.73 o 
   4   2   6        6.88        6.72      0.71 o 
   5   2   6       88.26       95.66      2.39 o 
   6   2   6       41.01       41.04      1.76 o 
   7   2   6       29.15       36.60      1.94 o 
   8   2   6       14.24       13.07      1.63 o 
   9   2   6        0.02        0.37      1.00 o 
  10   2   6        6.84        5.15      1.48 o 
 -11   3   6       15.00       14.09      2.38 o 
 -10   3   6       26.05       29.10      2.94 o 
  -9   3   6       36.51       36.94      2.44 o 
  -8   3   6        5.51        6.71      1.10 o 
  -7   3   6       13.97       12.24      1.14 o 
  -6   3   6        3.13        2.24      0.72 o 
  -5   3   6       65.70       64.79      2.06 o 
  -4   3   6      274.03      266.57      3.77 o 
  -3   3   6      801.54      774.34      7.60 o 
  -2   3   6      116.90      110.12      2.33 o 
  -1   3   6       46.80       50.12      1.85 o 
   0   3   6      442.14      432.71      4.72 o 
   1   3   6       55.93       53.35      1.55 o 
   2   3   6       13.41       13.05      0.85 o 
   3   3   6      187.36      187.06      3.18 o 
   4   3   6      122.13      119.10      2.26 o 
   5   3   6       86.40       84.87      2.93 o 
   6   3   6       96.73       85.80      2.80 o 
   7   3   6        1.63        2.74      0.87 o 
   8   3   6        3.75        3.44      1.04 o 
   9   3   6       10.86       13.92      1.61 o 
  10   3   6       23.44       20.53      2.41 o 
 -11   4   6        0.10       -0.51      2.10 o 
 -10   4   6        0.45        1.44      1.17 o 
  -9   4   6        5.76        6.20      1.32 o 
  -8   4   6        4.08        3.86      1.10 o 
  -7   4   6        0.51        0.35      0.76 o 
  -6   4   6        0.12       -0.10      0.65 o 
  -5   4   6       68.89       65.16      2.18 o 
  -4   4   6      221.14      213.21      3.03 o 
  -3   4   6      187.75      171.53      2.79 o 
  -2   4   6      364.48      346.24      5.14 o 
  -1   4   6       39.15       38.27      2.07 o 
   0   4   6      118.22      113.79      2.12 o 
   1   4   6        4.48        5.65      0.73 o 
   2   4   6      104.27       99.21      2.26 o 
   3   4   6       80.94       79.53      2.61 o 
   4   4   6       26.21       27.46      1.18 o 
   5   4   6      111.94      111.47      2.81 o 
   6   4   6        2.76        2.47      1.12 o 
   7   4   6        0.28       -0.62      0.78 o 
   8   4   6       17.10       16.09      1.51 o 
   9   4   6        0.63        1.86      1.10 o 
  10   4   6       10.19       13.71      2.11 o 
 -11   5   6       11.19       16.30      4.40 o 
 -10   5   6       11.71       10.44      1.90 o 
  -9   5   6        0.77        0.75      1.05 o 
  -8   5   6        4.28        4.11      1.33 o 
  -7   5   6       51.36       53.32      2.42 o 
  -6   5   6       56.52       59.39      3.04 o 
  -5   5   6        2.13        2.43      0.79 o 
  -4   5   6        3.63        3.02      0.74 o 
  -3   5   6       54.48       51.43      1.94 o 
  -2   5   6        9.46       12.13      1.64 o 
  -1   5   6        0.83        1.15      0.82 o 
   0   5   6        5.29        5.87      0.87 o 
   1   5   6       45.22       42.58      1.76 o 
   2   5   6       73.99       71.31      2.20 o 
   3   5   6        3.19        0.60      0.64 o 
   4   5   6       17.89       18.24      2.12 o 
   5   5   6       29.03       27.28      1.52 o 
   6   5   6        5.94        5.17      1.03 o 
   7   5   6        3.94        3.29      1.01 o 
   8   5   6        8.43        9.14      1.29 o 
   9   5   6       10.98       12.40      1.49 o 
  10   5   6        1.52       -0.54      2.87 o 
 -10   6   6        4.15        3.77      1.41 o 
  -9   6   6       25.81       27.67      3.23 o 
  -8   6   6        9.07       11.65      1.58 o 
  -7   6   6        0.86       -0.33      0.76 o 
  -6   6   6       18.83       20.69      2.30 o 
  -5   6   6       15.24       13.97      1.38 o 
  -4   6   6       37.72       36.27      1.93 o 
  -3   6   6       77.26       82.37      3.10 o 
  -2   6   6      124.81      106.21      5.34 o 
  -1   6   6        0.52        1.79      0.89 o 
   0   6   6       29.83       28.40      1.56 o 
   1   6   6       36.75       35.05      1.82 o 
   2   6   6        0.85       -0.27      0.66 o 
   3   6   6       55.28       58.56      2.24 o 
   4   6   6        0.69        0.46      0.79 o 
   5   6   6       44.00       40.25      2.44 o 
   6   6   6       16.73       15.14      1.71 o 
   7   6   6        1.25       -0.20      1.00 o 
   8   6   6        8.70       10.34      1.71 o 
   9   6   6        0.01        0.62      1.50 o 
 -10   7   6       66.93       66.92      7.48 o 
  -9   7   6        0.01        1.73      1.34 o 
  -8   7   6       14.00       16.17      1.64 o 
  -7   7   6       20.45       24.23      2.04 o 
  -6   7   6       46.32       44.79      2.55 o 
  -5   7   6       13.87       11.78      1.40 o 
  -4   7   6        0.88        0.72      0.95 o 
  -3   7   6      163.35      161.47      4.40 o 
  -2   7   6        3.65        2.09      1.05 o 
  -1   7   6      117.16      105.61      3.48 o 
   0   7   6      143.21      146.17      3.24 o 
   1   7   6        1.96        1.93      0.86 o 
   2   7   6      229.05      224.43      4.44 o 
   3   7   6       12.10       14.62      1.31 o 
   4   7   6      184.10      173.31      5.02 o 
   5   7   6        0.11       -0.28      0.89 o 
   6   7   6        2.43        2.25      1.10 o 
   7   7   6        4.74        3.46      1.28 o 
   8   7   6       26.64       23.81      2.30 o 
   9   7   6        3.94        3.25      1.65 o 
  -9   8   6        5.41       10.31      2.96 o 
  -8   8   6        4.62        3.84      1.56 o 
  -7   8   6        5.85        8.42      1.76 o 
  -6   8   6        0.32        2.43      1.28 o 
  -5   8   6       44.36       45.59      3.12 o 
  -4   8   6       27.81       27.60      2.40 o 
  -3   8   6       33.45       37.14      3.85 o 
  -2   8   6       47.00       40.79      4.31 o 
  -1   8   6       25.05       24.63      2.19 o 
   0   8   6      124.11      136.93      5.03 o 
   1   8   6       22.22       20.96      1.67 o 
   2   8   6       51.94       57.25      2.73 o 
   3   8   6       18.38       19.55      1.77 o 
   4   8   6       12.77       13.44      1.63 o 
   5   8   6       25.10       23.20      2.06 o 
   6   8   6        0.03        0.80      1.10 o 
   7   8   6        5.07        2.65      1.30 o 
   8   8   6        3.15        5.98      2.09 o 
  -8   9   6       25.89       29.78      3.43 o 
  -7   9   6        9.85        9.61      1.91 o 
  -6   9   6       20.31       19.43      2.39 o 
  -5   9   6       69.11       78.01      4.18 o 
  -4   9   6       32.17       29.75      3.79 o 
  -3   9   6       20.45       21.72      3.12 o 
  -2   9   6        5.47        8.87      1.62 o 
  -1   9   6       53.58       50.06      3.18 o 
   0   9   6       10.15       11.59      1.70 o 
   1   9   6       36.11       28.56      2.53 o 
   2   9   6      121.18      116.15      3.59 o 
   3   9   6       13.51       15.27      1.66 o 
   4   9   6       29.46       27.62      2.15 o 
   5   9   6        9.54        7.46      1.50 o 
   6   9   6        2.55        3.29      1.48 o 
   7   9   6       12.28       15.91      2.66 o 
  -8  10   6       16.94        9.14      4.40 o 
  -7  10   6       13.81       10.04      2.47 o 
  -6  10   6       13.24       14.53      2.20 o 
  -5  10   6       28.41       25.49      2.63 o 
  -4  10   6       95.27      109.44      5.81 o 
  -3  10   6        3.12        1.69      1.32 o 
  -2  10   6       11.87        8.83      1.71 o 
  -1  10   6        0.13        0.79      1.20 o 
   0  10   6        0.07        0.57      1.13 o 
   1  10   6       14.23       18.02      2.14 o 
   2  10   6        5.93        6.46      1.55 o 
   3  10   6        0.47        2.19      1.15 o 
   4  10   6        0.02        1.23      1.16 o 
   5  10   6        6.26        5.19      1.46 o 
   6  10   6        0.01        0.04      1.53 o 
  -6  11   6        0.42       -1.02      2.70 o 
  -5  11   6        3.36        3.43      1.67 o 
  -4  11   6       15.34       14.79      2.26 o 
  -3  11   6        8.27       10.64      3.03 o 
  -2  11   6        7.74        7.20      1.80 o 
  -1  11   6        5.54        5.20      2.57 o 
   0  11   6        4.79        4.34      2.85 o 
   1  11   6        6.18        6.07      1.69 o 
   2  11   6       15.07       18.00      2.37 o 
   3  11   6        0.00        1.46      1.37 o 
   4  11   6        0.09        0.93      1.42 o 
   5  11   6       19.41       18.57      2.71 o 
  -5  12   6        6.71        8.87      2.95 o 
  -4  12   6        2.84        4.55      2.44 o 
  -3  12   6        2.36        4.01      1.99 o 
  -2  12   6       42.97       47.49      3.75 o 
  -1  12   6       24.43       29.77      2.99 o 
   0  12   6        0.56        0.07      1.36 o 
   1  12   6        0.43       -0.64      1.34 o 
   2  12   6        0.73        3.05      1.81 o 
   3  12   6        0.53        0.58      2.08 o 
   4  12   6       13.56       18.94      5.11 o 
  -2  13   6        0.91        1.41      3.03 o 
  -1  13   6        4.04       -0.21      2.99 o 
   0  13   6        4.65       11.88      4.36 o 
   1  13   6       11.43       16.95      4.90 o 
 -11   1   7        3.92        4.20      2.25 o 
 -10   1   7       17.94       20.65      2.43 o 
  -9   1   7        3.86        3.79      1.25 o 
  -8   1   7        7.23        5.85      1.12 o 
  -7   1   7        6.23        7.23      1.12 o 
  -6   1   7       24.40       23.29      1.58 o 
  -5   1   7        0.86        0.32      0.65 o 
  -4   1   7       38.19       34.46      1.42 o 
  -3   1   7       76.52       72.32      1.80 o 
  -2   1   7      103.24      101.31      1.90 o 
  -1   1   7        1.17        0.68      0.41 o 
   0   1   7        1.06        1.46      0.59 o 
   1   1   7        4.27        3.49      0.70 o 
   2   1   7      462.52      463.76      5.45 o 
   3   1   7      167.58      169.10      2.29 o 
   4   1   7       90.63       89.13      2.03 o 
   5   1   7       10.56       10.15      1.06 o 
   6   1   7       17.49       18.14      1.60 o 
   7   1   7       31.22       30.74      2.15 o 
   8   1   7       18.87       23.33      2.20 o 
   9   1   7        2.69        2.36      1.23 o 
  10   1   7        2.18        2.64      1.96 o 
 -11   2   7        4.92        7.01      2.27 o 
 -10   2   7        1.24       -1.25      1.27 o 
  -9   2   7       19.67       22.02      2.40 o 
  -8   2   7        7.02        7.55      1.25 o 
  -7   2   7        4.22        4.83      1.05 o 
  -6   2   7      226.18      221.46      4.20 o 
  -5   2   7      183.31      173.83      3.18 o 
  -4   2   7      446.52      439.71      5.35 o 
  -3   2   7      163.91      150.45      2.83 o 
  -2   2   7        0.27        0.86      0.50 o 
  -1   2   7        5.57        4.35      0.66 o 
   0   2   7      181.97      166.41      2.47 o 
   1   2   7       49.27       48.45      1.47 o 
   2   2   7      290.50      289.89      3.75 o 
   3   2   7       59.09       54.19      1.79 o 
   4   2   7       71.02       66.71      2.20 o 
   5   2   7        8.53       10.92      1.10 o 
   6   2   7       16.86       14.23      1.61 o 
   7   2   7       45.36       46.52      2.58 o 
   8   2   7       49.15       46.93      2.79 o 
   9   2   7       42.47       50.30      3.02 o 
 -11   3   7        8.67        7.71      2.67 o 
 -10   3   7       13.16       15.37      2.42 o 
  -9   3   7        5.92        7.38      1.95 o 
  -8   3   7        0.32        0.75      0.92 o 
  -7   3   7        7.07        6.67      1.10 o 
  -6   3   7        7.50        5.06      0.92 o 
  -5   3   7       84.05       86.91      2.40 o 
  -4   3   7       99.29       96.08      2.08 o 
  -3   3   7       30.66       27.69      1.23 o 
  -2   3   7       49.96       44.25      1.33 o 
  -1   3   7       47.74       45.92      1.52 o 
   0   3   7       27.49       25.58      1.11 o 
   1   3   7       61.39       64.92      2.17 o 
   2   3   7       43.85       41.98      1.64 o 
   3   3   7      105.38      112.71      2.73 o 
   4   3   7       11.87       14.90      1.48 o 
   5   3   7        0.04       -0.56      0.61 o 
   6   3   7       10.64       13.64      1.22 o 
   7   3   7        2.89        2.23      0.88 o 
   8   3   7        7.18        8.49      1.83 o 
   9   3   7        1.18        2.26      1.26 o 
 -11   4   7        0.00        0.66      2.33 o 
 -10   4   7        1.06        1.06      1.83 o 
  -9   4   7        7.23        5.52      1.53 o 
  -8   4   7       10.53       10.67      1.39 o 
  -7   4   7        9.62        8.34      1.19 o 
  -6   4   7        9.80        9.74      1.23 o 
  -5   4   7        3.07        3.31      0.73 o 
  -4   4   7      148.71      141.15      2.61 o 
  -3   4   7      222.17      207.41      3.68 o 
  -2   4   7       22.62       23.15      1.46 o 
  -1   4   7      409.02      401.05      6.60 o 
   0   4   7      242.03      233.72      3.24 o 
   1   4   7       21.13       22.57      1.22 o 
   2   4   7       61.56       60.21      2.27 o 
   3   4   7        0.18        0.70      0.67 o 
   4   4   7       27.40       28.12      1.68 o 
   5   4   7       22.33       22.90      1.82 o 
   6   4   7       42.23       40.55      2.50 o 
   7   4   7       13.13       16.27      1.43 o 
   8   4   7       19.68       17.74      1.58 o 
   9   4   7       32.02       34.62      3.04 o 
 -10   5   7       33.67       37.07      3.02 o 
  -9   5   7        7.75        9.00      1.57 o 
  -8   5   7        0.08        0.86      1.12 o 
  -7   5   7        1.13        0.28      0.91 o 
  -6   5   7       71.73       72.61      2.53 o 
  -5   5   7       11.15        9.57      1.32 o 
  -4   5   7       36.83       39.82      2.23 o 
  -3   5   7       79.08       72.01      2.79 o 
  -2   5   7       89.13       88.16      2.94 o 
  -1   5   7      204.30      206.93      4.34 o 
   0   5   7       92.64       91.29      2.69 o 
   1   5   7      329.71      301.48      4.47 o 
   2   5   7      241.32      236.89      5.68 o 
   3   5   7       34.09       35.99      2.07 o 
   4   5   7      131.94      127.70      3.38 o 
   5   5   7       31.47       32.88      2.17 o 
   6   5   7       22.22       35.41      2.39 o 
   7   5   7        4.96        4.47      1.26 o 
   8   5   7       32.46       38.92      3.15 o 
   9   5   7        0.20       -1.58      1.73 o 
 -10   6   7       11.03       13.62      2.64 o 
  -9   6   7        2.63        2.87      2.27 o 
  -8   6   7       28.38       31.18      3.21 o 
  -7   6   7       51.55       58.06      4.06 o 
  -6   6   7        3.22        3.00      1.22 o 
  -5   6   7        1.52        1.95      1.25 o 
  -4   6   7        0.20       -0.12      0.86 o 
  -3   6   7       24.62       27.29      2.17 o 
  -2   6   7       18.31       17.23      1.79 o 
  -1   6   7       19.76       21.96      2.11 o 
   0   6   7       14.97       11.38      1.70 o 
   1   6   7       43.52       48.29      2.48 o 
   2   6   7        0.81        0.53      0.69 o 
   3   6   7       12.03       14.04      1.29 o 
   4   6   7       44.87       44.20      2.48 o 
   5   6   7        0.15       -0.24      0.93 o 
   6   6   7        0.09        0.31      1.05 o 
   7   6   7       30.07       38.82      3.03 o 
   8   6   7       14.21       20.58      1.98 o 
  -9   7   7        2.18        3.50      2.51 o 
  -8   7   7        0.20        3.32      1.75 o 
  -7   7   7       33.99       39.33      3.47 o 
  -6   7   7        1.95        2.25      1.30 o 
  -5   7   7        0.45        0.11      1.30 o 
  -4   7   7       45.63       55.35      3.22 o 
  -3   7   7       42.54       48.75      4.25 o 
  -2   7   7        2.95        3.08      1.14 o 
  -1   7   7       60.78       53.74      2.98 o 
   0   7   7       19.00       18.52      1.93 o 
   1   7   7       16.10       13.90      2.01 o 
   2   7   7       18.96       18.22      1.43 o 
   3   7   7      109.63      103.49      3.31 o 
   4   7   7        2.13        1.84      1.03 o 
   5   7   7       31.53       32.64      2.77 o 
   6   7   7        1.68        1.51      1.16 o 
   7   7   7        1.52        1.58      1.22 o 
   8   7   7        3.91        5.73      2.07 o 
  -8   8   7        5.35       12.04      2.44 o 
  -7   8   7        0.00       -1.00      1.79 o 
  -6   8   7       21.75       22.60      3.42 o 
  -5   8   7       68.70       74.25      6.68 o 
  -4   8   7       22.48       19.90      2.17 o 
  -3   8   7        1.25        2.01      1.17 o 
  -2   8   7        1.42        1.70      1.78 o 
  -1   8   7       55.84       61.56      3.45 o 
   0   8   7        1.76        1.11      1.21 o 
   1   8   7       46.58       48.48      4.04 o 
   2   8   7       11.47        8.78      1.65 o 
   3   8   7       21.72       22.43      2.12 o 
   4   8   7       10.69        8.70      1.45 o 
   5   8   7       25.03       23.85      2.20 o 
   6   8   7        4.70        5.25      1.41 o 
   7   8   7       15.36       15.59      2.24 o 
   8   8   7        7.22       12.25      4.44 o 
  -7   9   7        0.01        1.14      1.44 o 
  -6   9   7       19.94       24.00      2.58 o 
  -5   9   7       10.27       10.70      1.91 o 
  -4   9   7       13.16        9.45      2.03 o 
  -3   9   7        5.60        7.32      1.60 o 
  -2   9   7       50.08       42.83      3.03 o 
  -1   9   7       18.34       20.86      2.24 o 
   0   9   7       11.40       13.70      3.11 o 
   1   9   7       30.18       27.97      3.08 o 
   2   9   7        1.84        1.85      1.96 o 
   3   9   7       18.40       19.68      2.44 o 
   4   9   7       14.70       11.00      3.53 o 
   5   9   7        1.98        3.13      1.34 o 
   6   9   7       10.48       10.75      2.01 o 
   7   9   7        3.81        7.15      2.68 o 
  -7  10   7       15.82       22.76      5.44 o 
  -6  10   7        3.93        4.14      2.02 o 
  -5  10   7       17.14       23.65      3.36 o 
  -4  10   7        8.61        6.59      1.77 o 
  -3  10   7        5.37       10.11      1.85 o 
  -2  10   7        0.42        1.01      1.32 o 
  -1  10   7       11.27       14.18      2.17 o 
   0  10   7        4.26        4.08      1.52 o 
   1  10   7        0.79        1.51      1.34 o 
   2  10   7        1.15        1.77      1.39 o 
   3  10   7        0.12       -0.06      1.43 o 
   4  10   7        0.39        1.82      2.12 o 
   5  10   7        5.77        9.27      2.86 o 
   6  10   7        0.36       -1.79      2.78 o 
  -6  11   7        0.10        0.96      3.28 o 
  -5  11   7       31.65       31.88      4.42 o 
  -4  11   7       16.78       14.55      2.67 o 
  -3  11   7       17.37       19.30      2.46 o 
  -2  11   7       25.97       29.04      2.87 o 
  -1  11   7       15.77       21.51      3.45 o 
   0  11   7       14.04       14.18      2.19 o 
   1  11   7       20.71       22.10      2.60 o 
   2  11   7        9.22        7.42      2.29 o 
   3  11   7        2.91        2.72      2.15 o 
   4  11   7        0.00       -1.81      1.81 o 
  -4  12   7        0.39        0.50      3.20 o 
  -3  12   7       10.56       15.41      3.36 o 
  -2  12   7        0.05       -0.95      4.01 o 
  -1  12   7        0.76        2.95      2.31 o 
   0  12   7        8.62        9.50      2.86 o 
   1  12   7        3.00        5.54      2.61 o 
   2  12   7        9.47       11.50      2.97 o 
 -11   0   8        0.56       -0.71      2.62 o 
 -10   0   8        1.63        3.99      2.78 o 
  -9   0   8        4.91        1.89      1.84 o 
  -8   0   8        1.07        1.46      1.58 o 
  -7   0   8       91.53       94.08      5.15 o 
  -6   0   8       15.62       16.03      2.48 o 
  -5   0   8      401.04      388.04     19.79 o 
  -4   0   8      154.62      153.19      5.34 o 
  -3   0   8        1.46        0.91      1.35 o 
  -2   0   8        9.48       12.62      1.78 o 
  -1   0   8      106.51      100.07      4.86 o 
   0   0   8        5.72        5.37      1.34 o 
   1   0   8       17.36       19.88      2.28 o 
   2   0   8      538.10      541.91      7.91 o 
   3   0   8        9.52        9.90      1.30 o 
   4   0   8        8.47        4.50      1.15 o 
   5   0   8      108.31      112.57      4.60 o 
   6   0   8      105.87       90.18      4.70 o 
   7   0   8      173.77      173.53     11.34 o 
   8   0   8        8.69        5.14      2.07 o 
   9   0   8       77.99       80.56      5.93 o 
 -11   1   8        0.73        2.45      3.20 o 
 -10   1   8        0.13       -1.26      1.63 o 
  -9   1   8       36.42       35.27      2.73 o 
  -8   1   8        2.19        5.82      1.43 o 
  -7   1   8        4.33        5.21      1.30 o 
  -6   1   8        3.89        3.04      1.04 o 
  -5   1   8       41.52       44.09      3.38 o 
  -4   1   8       12.27       14.39      1.45 o 
  -3   1   8       44.30       41.28      2.31 o 
  -2   1   8      160.36      152.07      3.46 o 
  -1   1   8       55.15       52.55      2.15 o 
   0   1   8        0.81        0.88      0.62 o 
   1   1   8      108.68      108.37      2.43 o 
   2   1   8        0.05        0.34      0.61 o 
   3   1   8       20.06       20.22      1.47 o 
   4   1   8       17.59       20.61      1.26 o 
   5   1   8        4.51        3.88      1.39 o 
   6   1   8        6.46        6.10      1.26 o 
   7   1   8        0.19        1.43      1.11 o 
   8   1   8        0.23        1.17      1.36 o 
   9   1   8        4.12        4.73      1.52 o 
 -11   2   8       14.97       19.36      4.78 o 
 -10   2   8        1.90        4.10      2.10 o 
  -9   2   8        0.86        2.08      1.19 o 
  -8   2   8        5.41        5.60      1.29 o 
  -7   2   8      163.70      165.58      4.64 o 
  -6   2   8       14.37       17.20      1.59 o 
  -5   2   8        5.55        3.74      1.07 o 
  -4   2   8        3.78        3.53      0.79 o 
  -3   2   8        7.51        6.84      0.87 o 
  -2   2   8       23.23       23.08      1.29 o 
  -1   2   8       17.56       20.58      1.43 o 
   0   2   8       53.35       51.85      1.72 o 
   1   2   8        3.91        3.83      0.73 o 
   2   2   8        3.84        1.56      0.65 o 
   3   2   8        6.11        6.00      0.91 o 
   4   2   8       37.15       44.06      2.28 o 
   5   2   8       62.18       66.70      3.23 o 
   6   2   8        7.66        8.48      1.21 o 
   7   2   8       23.62       27.30      2.30 o 
   8   2   8        9.15       13.82      1.87 o 
   9   2   8        1.12        0.66      2.08 o 
 -10   3   8        1.05        3.68      1.48 o 
  -9   3   8        0.13        0.46      1.11 o 
  -8   3   8        7.10        5.82      1.25 o 
  -7   3   8       16.17       16.29      2.78 o 
  -6   3   8       25.18       23.34      1.71 o 
  -5   3   8        0.56        1.06      0.75 o 
  -4   3   8        7.93       13.59      1.50 o 
  -3   3   8       45.27       50.90      3.81 o 
  -2   3   8        0.00       -0.65      0.65 o 
  -1   3   8      139.59      128.88      3.10 o 
   0   3   8      145.42      144.50      3.43 o 
   1   3   8      352.14      336.81      4.67 o 
   2   3   8       50.97       50.65      2.08 o 
   3   3   8       11.52       11.51      1.24 o 
   4   3   8       35.67       37.31      2.58 o 
   5   3   8       20.09       17.83      1.87 o 
   6   3   8        0.18        1.51      1.74 o 
   7   3   8        4.06        5.56      1.52 o 
   8   3   8       27.31       31.89      2.84 o 
   9   3   8        0.05        2.46      1.92 o 
 -10   4   8       26.43       30.36      2.73 o 
  -9   4   8        0.73        1.39      1.28 o 
  -8   4   8       25.72       27.28      2.44 o 
  -7   4   8       39.74       38.79      2.77 o 
  -6   4   8        0.82        0.25      0.98 o 
  -5   4   8        0.08       -0.80      0.80 o 
  -4   4   8       42.82       45.30      2.42 o 
  -3   4   8       11.04       15.26      1.45 o 
  -2   4   8        3.49        3.07      0.92 o 
  -1   4   8        0.02       -0.21      0.69 o 
   0   4   8       27.31       27.54      1.86 o 
   1   4   8        7.85        6.62      0.89 o 
   2   4   8        2.77        4.05      0.83 o 
   3   4   8       11.14       11.11      1.15 o 
   4   4   8       33.38       36.26      2.17 o 
   5   4   8        4.86        6.70      1.39 o 
   6   4   8       15.74       18.61      2.10 o 
   7   4   8       14.50       21.61      2.34 o 
   8   4   8        4.95        6.16      1.73 o 
 -10   5   8        0.16        3.24      3.32 o 
  -9   5   8       23.92       31.03      3.26 o 
  -8   5   8        8.46        9.83      2.03 o 
  -7   5   8        2.00        1.77      1.52 o 
  -6   5   8       23.19       26.03      2.09 o 
  -5   5   8       26.34       22.18      2.36 o 
  -4   5   8        0.13       -0.97      0.97 o 
  -3   5   8        6.46        4.55      0.96 o 
  -2   5   8       33.49       34.53      2.03 o 
  -1   5   8        1.71        0.43      0.73 o 
   0   5   8        1.21        1.76      0.85 o 
   1   5   8       21.33       17.92      1.57 o 
   2   5   8       24.47       24.70      1.85 o 
   3   5   8       63.69       62.70      2.49 o 
   4   5   8        1.87        2.72      1.01 o 
   5   5   8        0.39        0.14      0.95 o 
   6   5   8        4.09        4.05      1.39 o 
   7   5   8       11.49        7.77      1.70 o 
   8   5   8        0.07        0.46      2.53 o 
  -9   6   8        4.56       11.83      2.44 o 
  -8   6   8        0.03       -0.76      1.61 o 
  -7   6   8        8.66        6.55      1.63 o 
  -6   6   8       20.93       23.35      2.37 o 
  -5   6   8        7.60        4.19      1.56 o 
  -4   6   8        0.11        2.42      1.09 o 
  -3   6   8        1.09        0.68      0.95 o 
  -2   6   8       24.28       23.73      2.11 o 
  -1   6   8        0.83        1.48      0.88 o 
   0   6   8        6.27        5.62      1.22 o 
   1   6   8        2.52        1.75      0.94 o 
   2   6   8       20.73       16.72      1.65 o 
   3   6   8        2.40        1.15      1.18 o 
   4   6   8        0.84        0.05      0.91 o 
   5   6   8       14.09       18.03      1.82 o 
   6   6   8        7.62       10.04      2.40 o 
   7   6   8       32.55       36.83      3.60 o 
   8   6   8        1.76        6.11      3.36 o 
  -9   7   8       13.31       24.34      5.65 o 
  -8   7   8       14.70       17.46      2.38 o 
  -7   7   8        2.08        0.57      1.54 o 
  -6   7   8       30.71       32.01      5.02 o 
  -5   7   8       24.94       20.22      2.60 o 
  -4   7   8       16.88       20.13      2.11 o 
  -3   7   8        8.37        9.08      1.54 o 
  -2   7   8       13.27       11.65      1.67 o 
  -1   7   8       50.53       52.46      3.09 o 
   0   7   8        0.15        1.09      0.93 o 
   1   7   8      159.87      149.11      3.99 o 
   2   7   8        0.96        0.67      0.92 o 
   3   7   8       78.26       73.78      3.85 o 
   4   7   8        1.93        1.45      1.18 o 
   5   7   8        5.14        4.54      1.30 o 
   6   7   8       11.92       15.74      1.92 o 
   7   7   8        6.81       11.99      2.31 o 
  -8   8   8        9.46        9.93      4.53 o 
  -7   8   8       10.58       14.46      2.61 o 
  -6   8   8        4.54        2.67      1.64 o 
  -5   8   8        0.02       -1.28      1.28 o 
  -4   8   8       28.94       28.10      3.12 o 
  -3   8   8        5.74        2.39      1.29 o 
  -2   8   8        2.37        0.50      1.13 o 
  -1   8   8        5.00        4.84      1.39 o 
   0   8   8       31.96       34.67      3.60 o 
   1   8   8       21.71       21.41      1.98 o 
   2   8   8        7.09        9.41      1.73 o 
   3   8   8        0.92        0.29      1.18 o 
   4   8   8       28.25       27.62      2.70 o 
   5   8   8        3.16        2.58      1.42 o 
   6   8   8        1.27        0.35      1.86 o 
   7   8   8        2.33        2.78      2.99 o 
  -7   9   8        0.60        6.15      3.53 o 
  -6   9   8       19.87       21.10      2.95 o 
  -5   9   8        0.00       -0.73      1.95 o 
  -4   9   8       34.06       37.14      3.47 o 
  -3   9   8       22.19       25.29      2.56 o 
  -2   9   8        1.33        0.86      1.20 o 
  -1   9   8        3.82        7.77      1.66 o 
   0   9   8        3.90        3.91      1.51 o 
   1   9   8       16.19       15.99      2.18 o 
   2   9   8        0.37       -0.71      1.22 o 
   3   9   8       25.00       24.36      2.80 o 
   4   9   8       27.90       28.19      2.96 o 
   5   9   8        1.17        4.65      2.15 o 
   6   9   8       15.94       21.98      5.40 o 
  -5  10   8        8.85        7.13      2.64 o 
  -4  10   8        0.04        0.00      1.30 o 
  -3  10   8       12.86        8.98      1.85 o 
  -2  10   8        0.17        1.35      1.39 o 
  -1  10   8        0.00       -0.02      1.27 o 
   0  10   8        0.65        3.36      1.50 o 
   1  10   8        3.66        4.31      1.61 o 
   2  10   8        8.14       11.51      2.04 o 
   3  10   8       12.42       13.79      2.41 o 
   4  10   8        8.52        7.53      2.73 o 
   5  10   8        0.62        4.61      3.78 o 
  -3  11   8        2.53        4.76      2.56 o 
  -2  11   8       58.94       65.69      4.86 o 
  -1  11   8        0.89        2.61      1.86 o 
   0  11   8        0.76        1.45      1.82 o 
   1  11   8        3.23        1.87      2.33 o 
   2  11   8        3.49        4.32      2.35 o 
   3  11   8        3.52        6.69      3.74 o 
 -10   1   9       17.52       22.45      3.84 o 
  -9   1   9        5.70        9.04      1.76 o 
  -8   1   9        7.99        7.34      1.62 o 
  -7   1   9       16.47       16.55      1.93 o 
  -6   1   9        0.15        1.92      1.04 o 
  -5   1   9       48.59       47.32      2.70 o 
  -4   1   9       26.98       24.35      1.91 o 
  -3   1   9      118.60      124.39      3.47 o 
  -2   1   9      154.18      142.03      3.61 o 
  -1   1   9      114.36      117.13      4.92 o 
   0   1   9       10.77       11.06      1.37 o 
   1   1   9        0.01       -0.37      0.75 o 
   2   1   9       32.70       34.88      1.88 o 
   3   1   9       16.44       16.01      1.37 o 
   4   1   9        4.86        5.97      1.08 o 
   5   1   9        5.31        5.93      1.47 o 
   6   1   9        0.50       -0.30      1.21 o 
   7   1   9       13.77       16.57      2.58 o 
   8   1   9        1.96       -0.78      1.42 o 
 -10   2   9       24.58       25.50      3.73 o 
  -9   2   9        7.60        6.88      1.93 o 
  -8   2   9       28.04       28.64      2.55 o 
  -7   2   9       16.25       17.22      2.12 o 
  -6   2   9       17.77       20.19      2.50 o 
  -5   2   9        9.44       10.33      2.81 o 
  -4   2   9        2.44        3.65      1.38 o 
  -3   2   9        5.46        4.38      2.26 o 
  -2   2   9       17.60       15.33      1.96 o 
  -1   2   9       19.16       16.55      1.83 o 
   0   2   9        2.73        4.45      0.80 o 
   1   2   9        2.21        1.89      0.76 o 
   2   2   9        2.16        0.35      0.75 o 
   3   2   9       17.86       13.64      1.37 o 
   4   2   9       35.58       33.93      2.58 o 
   5   2   9       15.33       16.76      2.10 o 
   6   2   9       65.90       63.74      3.94 o 
   7   2   9        3.83        2.86      1.68 o 
   8   2   9       33.03       36.97      3.47 o 
 -10   3   9       12.30        8.97      3.99 o 
  -9   3   9       11.24       10.34      3.41 o 
  -8   3   9        3.99        1.95      1.59 o 
  -7   3   9        0.28       -0.10      1.06 o 
  -6   3   9        4.74        4.46      2.23 o 
  -5   3   9       13.42       14.38      1.63 o 
  -4   3   9       14.25       16.08      1.63 o 
  -3   3   9        0.82        0.93      0.88 o 
  -2   3   9       67.74       69.26      3.82 o 
  -1   3   9       14.24       13.79      1.48 o 
   0   3   9       58.26       56.21      4.11 o 
   1   3   9       39.63       38.06      2.34 o 
   2   3   9        5.86        7.79      1.11 o 
   3   3   9        0.52        0.81      0.89 o 
   4   3   9        0.28        1.31      1.11 o 
   5   3   9        6.24        7.25      2.34 o 
   6   3   9        0.71        1.47      1.38 o 
   7   3   9        0.09       -0.62      1.40 o 
   8   3   9        2.92        5.68      2.45 o 
 -10   4   9        0.62        0.79      3.28 o 
  -9   4   9        3.46        8.11      3.57 o 
  -8   4   9       12.67       11.97      3.16 o 
  -7   4   9        4.78        8.08      1.65 o 
  -6   4   9        6.27        4.37      1.30 o 
  -5   4   9        1.31        0.19      1.00 o 
  -4   4   9       53.70       55.42      3.02 o 
  -3   4   9       60.58       64.90      3.23 o 
  -2   4   9       15.57       14.67      1.67 o 
  -1   4   9       15.34       12.18      1.52 o 
   0   4   9       84.09       77.69      3.16 o 
   1   4   9       63.48       58.46      3.69 o 
   2   4   9       15.11       12.28      1.78 o 
   3   4   9       10.47       12.07      1.51 o 
   4   4   9       24.03       22.72      2.17 o 
   5   4   9        0.00        0.50      1.24 o 
   6   4   9        3.27        1.53      1.45 o 
   7   4   9       14.81       19.86      2.58 o 
   8   4   9        1.58        0.46      2.66 o 
  -9   5   9        1.06        4.52      1.89 o 
  -8   5   9       15.95       22.05      2.69 o 
  -7   5   9        0.37        0.76      1.25 o 
  -6   5   9       10.70        9.55      1.68 o 
  -5   5   9       38.78       43.86      2.97 o 
  -4   5   9       18.27       19.26      2.04 o 
  -3   5   9       19.03       17.99      1.97 o 
  -2   5   9        1.05        0.20      0.95 o 
  -1   5   9       16.17       12.03      1.51 o 
   0   5   9      106.58      102.70      3.53 o 
   1   5   9        0.11        0.81      1.10 o 
   2   5   9       30.33       25.80      2.18 o 
   3   5   9        4.21        3.21      1.21 o 
   4   5   9        0.43        0.30      1.24 o 
   5   5   9        2.64        1.84      1.20 o 
   6   5   9        2.76        4.16      1.55 o 
   7   5   9       18.37       30.19      5.74 o 
  -8   6   9        4.52        5.13      1.97 o 
  -7   6   9        0.42        2.28      2.40 o 
  -6   6   9       25.13       22.52      2.75 o 
  -5   6   9        2.15        1.21      1.32 o 
  -4   6   9       40.08       39.80      2.90 o 
  -3   6   9        1.56        2.13      1.27 o 
  -2   6   9       25.93       22.99      2.18 o 
  -1   6   9        6.60        7.36      1.49 o 
   0   6   9        0.15        0.20      1.02 o 
   1   6   9       24.68       24.05      2.23 o 
   2   6   9        3.46        5.61      1.53 o 
   3   6   9      105.79      109.25      5.12 o 
   4   6   9        7.77        3.93      2.11 o 
   5   6   9        0.47       -1.31      1.31 o 
   6   6   9       28.09       34.69      2.88 o 
   7   6   9        1.83        0.08      2.74 o 
  -8   7   9        9.80        9.10      4.49 o 
  -7   7   9        0.88        1.66      1.71 o 
  -6   7   9       14.52       12.93      2.33 o 
  -5   7   9       11.62       12.77      2.49 o 
  -4   7   9        4.24        6.39      1.59 o 
  -3   7   9        0.51        1.81      1.24 o 
  -2   7   9       18.34       15.15      1.95 o 
  -1   7   9       13.58       17.95      2.08 o 
   0   7   9        8.49        7.80      1.58 o 
   1   7   9       13.30       12.09      1.79 o 
   2   7   9        7.90        6.02      1.56 o 
   3   7   9        1.16        1.53      1.47 o 
   4   7   9       10.62       13.91      5.97 o 
   5   7   9        9.48        8.62      2.10 o 
   6   7   9        9.86        8.43      2.89 o 
  -7   8   9        4.74        9.39      4.24 o 
  -6   8   9       11.16       15.48      2.28 o 
  -5   8   9        0.38        0.10      1.32 o 
  -4   8   9        0.68        0.33      1.22 o 
  -3   8   9        1.52        0.74      1.31 o 
  -2   8   9       10.93        8.86      1.78 o 
  -1   8   9        5.41        4.32      1.52 o 
   0   8   9       37.34       36.09      2.91 o 
   1   8   9       11.20       14.24      2.02 o 
   2   8   9        0.50        1.13      1.47 o 
   3   8   9        1.19        0.95      1.52 o 
   4   8   9        0.26        0.40      1.55 o 
   5   8   9        2.77        4.98      2.36 o 
  -5   9   9       36.39       56.55      5.56 o 
  -4   9   9        3.15        4.33      1.86 o 
  -3   9   9       17.45       20.25      4.84 o 
  -2   9   9       23.08       19.96      2.39 o 
  -1   9   9        5.85        8.81      1.80 o 
   0   9   9       45.86       43.42      3.72 o 
   1   9   9        8.68        7.61      1.74 o 
   2   9   9        3.06        1.46      1.64 o 
   3   9   9        4.34        7.88      2.68 o 
   4   9   9        2.18       -0.50      2.45 o 
  -3  10   9        0.05        1.19      2.76 o 
  -2  10   9        5.53        6.41      2.55 o 
  -1  10   9        2.92        3.68      1.92 o 
   0  10   9        0.11       -0.42      1.54 o 
   1  10   9        0.43       -1.48      1.74 o 
   2  10   9        0.02        2.33      3.12 o 
   0  11   9        4.89        2.87      3.16 o 
  -9   0  10       10.89       13.67      2.89 o 
  -8   0  10        3.26        1.10      1.79 o 
  -7   0  10       50.10       47.27      5.69 o 
  -6   0  10        0.00        0.58      1.52 o 
  -5   0  10       22.44       18.63      4.49 o 
  -4   0  10        5.54        5.11      1.74 o 
  -3   0  10      120.93      116.09      5.59 o 
  -2   0  10        4.51        4.39      1.50 o 
  -1   0  10        3.38        5.09      1.66 o 
   0   0  10       72.08       72.18      4.90 o 
   1   0  10      109.46      116.93      5.11 o 
   2   0  10      140.28      146.37      5.80 o 
   3   0  10        0.34        0.40      1.38 o 
   4   0  10        3.02        2.65      2.78 o 
   5   0  10        1.80        3.49      2.66 o 
   6   0  10       27.70       28.71      5.36 o 
   7   0  10        9.82       13.50      4.28 o 
  -9   1  10        2.60        4.16      2.33 o 
  -8   1  10        2.37        3.43      1.83 o 
  -7   1  10       52.19       57.02      4.10 o 
  -6   1  10       28.90       28.05      3.66 o 
  -5   1  10        1.95        2.86      1.44 o 
  -4   1  10       40.47       40.14      4.59 o 
  -3   1  10       17.97       19.94      2.33 o 
  -2   1  10        1.07        1.90      1.21 o 
  -1   1  10       64.49       63.63      3.76 o 
   0   1  10        0.16        0.43      0.92 o 
   1   1  10       20.75       21.63      2.14 o 
   2   1  10        0.84        1.02      1.02 o 
   3   1  10       13.19       12.80      1.68 o 
   4   1  10       10.77       13.43      2.44 o 
   5   1  10        7.51        6.59      2.11 o 
   6   1  10        2.00        3.55      2.06 o 
   7   1  10        0.19       -0.72      2.58 o 
  -9   2  10        9.65       16.48      3.35 o 
  -8   2  10        0.95        0.20      1.53 o 
  -7   2  10        1.42        3.10      1.64 o 
  -6   2  10       42.53       46.50      3.72 o 
  -5   2  10        5.69        9.65      1.89 o 
  -4   2  10        5.76        4.95      1.55 o 
  -3   2  10        5.28        4.71      1.58 o 
  -2   2  10        2.35        0.37      1.13 o 
  -1   2  10        1.11       -0.55      1.03 o 
   0   2  10        0.21        0.03      1.05 o 
   1   2  10        9.79        9.94      2.50 o 
   2   2  10       22.32       24.87      2.12 o 
   3   2  10        0.02       -0.85      0.90 o 
   4   2  10        1.99        2.11      1.22 o 
   5   2  10        0.81        1.69      2.49 o 
   6   2  10       24.35       30.50      2.83 o 
   7   2  10        0.90        1.33      1.97 o 
  -9   3  10        1.89        7.22      2.64 o 
  -8   3  10        4.97        7.32      2.13 o 
  -7   3  10       25.72       28.56      3.34 o 
  -6   3  10       52.30       51.28      3.94 o 
  -5   3  10      159.04      157.58      5.72 o 
  -4   3  10       63.51       66.28      4.31 o 
  -3   3  10       59.43       63.93      4.57 o 
  -2   3  10       15.98       16.96      2.28 o 
  -1   3  10        6.02        4.18      1.53 o 
   0   3  10        0.94        1.35      0.95 o 
   1   3  10        0.46       -0.12      0.94 o 
   2   3  10       10.38       13.75      1.62 o 
   3   3  10        1.12        0.89      1.13 o 
   4   3  10        5.11        7.07      1.56 o 
   5   3  10        1.52        0.74      1.31 o 
   6   3  10        0.15        0.06      1.41 o 
   7   3  10        4.46        6.41      1.94 o 
  -8   4  10       19.37       26.41      3.27 o 
  -7   4  10        3.41        2.74      1.75 o 
  -6   4  10       11.03       11.26      2.25 o 
  -5   4  10        3.59        3.42      2.01 o 
  -4   4  10       13.39       15.89      1.80 o 
  -3   4  10       22.56       25.20      2.11 o 
  -2   4  10        2.60        1.34      1.03 o 
  -1   4  10        4.30        3.76      1.18 o 
   0   4  10       20.27       18.18      1.86 o 
   1   4  10       12.67       16.49      1.82 o 
   2   4  10       57.74       54.27      3.41 o 
   3   4  10       75.04       83.82     10.26 o 
   4   4  10        3.55        5.47      1.96 o 
   5   4  10       54.79       48.10      4.07 o 
   6   4  10        6.84        9.97      2.06 o 
   7   4  10        1.85        4.74      3.28 o 
  -8   5  10       20.01       20.90      3.82 o 
  -7   5  10        8.97        6.20      2.79 o 
  -6   5  10        3.58        3.98      1.43 o 
  -5   5  10        2.65        0.20      1.11 o 
  -4   5  10       33.15       36.60      2.71 o 
  -3   5  10        0.75        1.87      1.15 o 
  -2   5  10       31.04       36.43      3.96 o 
  -1   5  10        3.49        3.55      1.26 o 
   0   5  10        0.75        1.22      1.24 o 
   1   5  10        0.00        1.57      1.63 o 
   2   5  10        0.42        1.08      1.28 o 
   3   5  10        0.13        1.50      1.71 o 
   4   5  10       19.06       17.66      2.91 o 
   5   5  10        4.01       -0.63      1.79 o 
   6   5  10        1.08        6.56      3.49 o 
  -7   6  10        9.12       11.67      2.28 o 
  -6   6  10        3.38        8.57      2.01 o 
  -5   6  10        3.13        3.20      1.59 o 
  -4   6  10        8.71       10.08      1.96 o 
  -3   6  10        4.26        2.70      1.48 o 
  -2   6  10        1.48        1.71      1.33 o 
  -1   6  10       26.77       32.92      4.77 o 
   0   6  10       11.73       11.12      2.02 o 
   1   6  10       20.72       20.93      2.44 o 
   2   6  10       13.29       13.29      2.12 o 
   3   6  10        5.38        5.63      2.08 o 
   4   6  10        1.20        3.50      2.22 o 
   5   6  10        1.78        1.20      1.93 o 
  -6   7  10       27.21       35.54      3.52 o 
  -5   7  10        0.04        0.52      2.39 o 
  -4   7  10        1.18        3.20      1.68 o 
  -3   7  10       32.53       32.52      3.17 o 
  -2   7  10        0.24        0.06      1.67 o 
  -1   7  10        8.93        6.94      1.79 o 
   0   7  10        1.23       -0.17      1.33 o 
   1   7  10        6.33        9.24      2.36 o 
   2   7  10        1.69        2.03      2.04 o 
   3   7  10        2.15        4.68      3.84 o 
   4   7  10        3.86        4.73      2.37 o 
  -5   8  10        6.07        8.69      2.92 o 
  -4   8  10        1.83        3.81      2.04 o 
  -3   8  10        0.39       -0.01      1.35 o 
  -2   8  10       12.44       13.79      2.38 o 
  -1   8  10        1.31        4.24      1.69 o 
   0   8  10        8.44        6.77      1.69 o 
   1   8  10        1.63        1.72      1.86 o 
   2   8  10        0.29        1.95      1.65 o 
   3   8  10       14.68       17.96      3.57 o 
  -3   9  10        8.62        9.51      2.94 o 
  -2   9  10        0.16        0.11      1.59 o 
  -1   9  10        1.18       -0.41      1.37 o 
   0   9  10        1.15        2.42      1.79 o 
   1   9  10        4.16        2.86      3.55 o 
   0  10  10        8.98       12.21      4.24 o 
  -8   1  11       51.51       49.08      4.05 o 
  -7   1  11        2.99        2.19      1.75 o 
  -6   1  11       75.48       82.04      4.93 o 
  -5   1  11        3.82        7.00      1.78 o 
  -4   1  11       43.06       45.11      3.52 o 
  -3   1  11        0.53        1.98      1.73 o 
  -2   1  11       34.79       33.43      3.01 o 
  -1   1  11       17.99       18.03      2.35 o 
   0   1  11       16.04       12.33      2.42 o 
   1   1  11       66.68       71.38      6.36 o 
   2   1  11        0.00        0.60      1.07 o 
   3   1  11       21.71       21.85      2.48 o 
   4   1  11        3.38        9.45      2.35 o 
   5   1  11        1.76        1.31      2.49 o 
   6   1  11        6.75        3.92      2.24 o 
  -8   2  11        1.77        3.66      2.40 o 
  -7   2  11        8.47       11.41      2.37 o 
  -6   2  11        0.82        0.57      1.47 o 
  -5   2  11       37.58       43.37      4.25 o 
  -4   2  11        3.55        4.39      2.13 o 
  -3   2  11        0.13       -0.49      1.22 o 
  -2   2  11       32.91       36.59      3.26 o 
  -1   2  11       76.50       79.43      4.60 o 
   0   2  11       96.48       97.62      4.72 o 
   1   2  11       44.77       46.05      3.93 o 
   2   2  11       57.42       57.17      3.91 o 
   3   2  11        1.35        0.56      1.67 o 
   4   2  11        6.60       10.20      2.38 o 
   5   2  11        2.11        2.77      1.91 o 
   6   2  11        0.12        1.17      2.66 o 
  -8   3  11        0.00        1.30      2.31 o 
  -7   3  11        0.34        1.90      1.75 o 
  -6   3  11        6.81        3.51      2.80 o 
  -5   3  11        0.29       -0.33      1.52 o 
  -4   3  11        0.04        0.12      1.39 o 
  -3   3  11        8.44       10.38      2.33 o 
  -2   3  11        3.33        3.71      1.60 o 
  -1   3  11        0.54        0.19      1.29 o 
   0   3  11        1.47        2.06      1.40 o 
   1   3  11        2.59        1.00      1.27 o 
   2   3  11        3.44        3.64      1.59 o 
   3   3  11        7.34        9.43      3.49 o 
   4   3  11        0.73        1.74      2.58 o 
   5   3  11        2.17        2.95      3.12 o 
  -8   4  11        3.17        6.73      4.03 o 
  -7   4  11        1.88        4.75      2.23 o 
  -6   4  11        1.15        1.80      1.72 o 
  -5   4  11        1.86        1.61      1.67 o 
  -4   4  11        2.95        2.80      2.06 o 
  -3   4  11        8.07       11.35      2.17 o 
  -2   4  11       95.47       89.25      5.15 o 
  -1   4  11       24.79       23.47      2.81 o 
   0   4  11        6.26        3.78      1.59 o 
   1   4  11       33.70       30.70      3.72 o 
   2   4  11        3.48        4.78      2.70 o 
   3   4  11        0.30        2.70      2.49 o 
   4   4  11        5.09        4.61      3.41 o 
   5   4  11        0.16        1.95      3.16 o 
  -7   5  11       45.06       50.72      8.83 o 
  -6   5  11       13.24        9.09      2.29 o 
  -5   5  11        2.52        3.65      1.84 o 
  -4   5  11       72.35       66.13      4.79 o 
  -3   5  11        0.92        2.98      1.96 o 
  -2   5  11        2.75        3.94      1.71 o 
  -1   5  11       31.68       30.43      3.25 o 
   0   5  11       39.63       36.21      2.95 o 
   1   5  11       10.50       12.43      2.03 o 
   2   5  11        0.10        1.57      1.79 o 
   3   5  11        0.00        0.51      1.89 o 
   4   5  11        0.18        0.52      1.77 o 
  -6   6  11        7.17        6.81      3.78 o 
  -5   6  11        3.84        6.09      2.52 o 
  -4   6  11       12.02       13.44      3.10 o 
  -3   6  11        0.87        1.23      1.39 o 
  -2   6  11       12.77       12.84      2.15 o 
  -1   6  11        0.90        0.31      1.33 o 
   0   6  11       18.21       17.40      2.35 o 
   1   6  11        0.00        0.58      1.37 o 
   2   6  11       28.04       27.88     10.55 o 
   3   6  11        0.05        1.77      2.45 o 
   4   6  11       33.05       41.67      7.10 o 
  -4   7  11        8.55       13.69      2.33 o 
  -3   7  11        7.04       13.16      2.36 o 
  -2   7  11        0.50        1.98      1.59 o 
  -1   7  11        0.48       -0.30      1.40 o 
   0   7  11        5.20        7.46      1.95 o 
   1   7  11        3.52        8.33      2.25 o 
   2   7  11       18.79       20.54      5.11 o 
  -2   8  11        0.12       -0.22      1.82 o 
  -1   8  11        0.33        1.73      2.04 o 
   0   8  11       48.51       46.93     12.52 o 
  -6   0  12       28.57       23.93      5.77 o 
  -5   0  12       19.25       27.13      5.77 o 
  -4   0  12        6.42       11.05      4.07 o 
  -3   0  12       79.81      101.49     10.59 o 
  -2   0  12       52.98       49.73      7.39 o 
  -1   0  12       53.82       43.49      6.98 o 
   0   0  12        2.53       -1.62      2.45 o 
   1   0  12      110.95      123.30     10.88 o 
   2   0  12        6.82        3.16      2.78 o 
   3   0  12       43.58       46.59      4.39 o 
   4   0  12       17.71       22.22      4.61 o 
   5   0  12        2.16        5.44      3.36 o 
  -6   1  12       26.46       28.39      4.38 o 
  -5   1  12       17.55       18.98      3.97 o 
  -4   1  12        5.02        6.44      3.26 o 
  -3   1  12        4.01        1.36      1.95 o 
  -2   1  12       34.18       33.61      5.82 o 
  -1   1  12       13.17       15.17      3.21 o 
   0   1  12        0.94        3.81      1.60 o 
   1   1  12       11.80        9.93      2.38 o 
   2   1  12        0.04       -0.52      1.36 o 
   3   1  12        7.32        7.24      2.36 o 
   4   1  12        0.09       -2.53      2.53 o 
   5   1  12       11.64       12.25      4.07 o 
  -6   2  12        5.33        3.50      2.45 o 
  -5   2  12        7.86        7.27      2.29 o 
  -4   2  12        8.86        7.76      2.06 o 
  -3   2  12       20.68       23.44      3.37 o 
  -2   2  12        0.49       -0.52      2.07 o 
  -1   2  12       17.30       15.74      2.43 o 
   0   2  12        0.02        0.39      1.45 o 
   1   2  12        0.25       -0.16      1.37 o 
   2   2  12        4.52        0.05      1.49 o 
   3   2  12        2.99        3.86      2.99 o 
   4   2  12       12.65        9.14      3.61 o 
  -6   3  12        1.02        1.62      1.67 o 
  -5   3  12       46.57       51.53      4.34 o 
  -4   3  12        4.23        3.98      1.87 o 
  -3   3  12       66.28       61.44      4.44 o 
  -2   3  12       18.03       19.26      2.82 o 
  -1   3  12        5.68        1.89      1.92 o 
   0   3  12       51.72       52.85      4.45 o 
   1   3  12        0.70       -0.12      1.48 o 
   2   3  12        3.72        3.24      2.16 o 
   3   3  12        0.68        0.96      2.70 o 
   4   3  12        3.12        3.32      2.95 o 
  -6   4  12        0.01       -0.50      2.53 o 
  -5   4  12       13.12       12.76      2.49 o 
  -4   4  12        0.13        1.08      1.66 o 
  -3   4  12       16.17       21.17      2.90 o 
  -2   4  12        2.77        0.63      2.08 o 
  -1   4  12       57.57       56.51      6.91 o 
   0   4  12        5.40        5.78      1.89 o 
   1   4  12       18.19       14.22      3.00 o 
   2   4  12        2.55        2.62      2.91 o 
   3   4  12       10.10       10.30      4.03 o 
  -5   5  12        0.17        1.45      2.99 o 
  -4   5  12        4.49        4.51      1.94 o 
  -3   5  12        6.66        7.49      2.11 o 
  -2   5  12        0.65        1.44      1.65 o 
  -1   5  12        6.90        5.09      2.33 o 
   0   5  12        3.57        4.77      2.76 o 
   1   5  12        1.90        1.42      1.82 o 
   2   5  12        0.69       -1.08      2.74 o 
  -3   6  12        1.76        1.34      1.95 o 
  -2   6  12        0.11       -1.72      1.72 o 
  -1   6  12       20.49       23.03      3.69 o 
   0   6  12        1.06        2.20      2.09 o 
   1   6  12       31.90       36.22      5.32 o 
   0   7  12        2.88        5.48      3.53 o 
  -4   1  13       13.15       14.33      4.86 o 
  -3   1  13        3.85       -0.15      2.18 o 
  -2   1  13        7.89       13.82      3.32 o 
  -1   1  13        0.96        3.22      3.16 o 
   0   1  13       14.60       14.33      3.39 o 
   1   1  13        6.57        7.75      2.67 o 
   2   1  13        1.80        3.70      2.32 o 
  -3   2  13        8.26       10.76      3.15 o 
  -2   2  13       27.42       33.66      4.58 o 
  -1   2  13       10.50       14.43      3.45 o 
   0   2  13       32.14       31.86      4.44 o 
   1   2  13        1.96        3.07      1.78 o 
   2   2  13       32.81       39.48      4.49 o 
  -3   3  13        7.03        3.70      3.07 o 
  -2   3  13        4.70        1.24      1.65 o 
  -1   3  13        3.56        4.44      1.97 o 
   0   3  13        3.10        2.44      1.80 o 
   1   3  13        0.15        1.02      1.63 o 
   2   3  13        4.14        1.66      3.20 o 
  -3   4  13        0.07        2.99      2.82 o 
  -2   4  13       10.75        8.39      3.70 o 
  -1   4  13       25.23       26.02      6.46 o 
   0   4  13       33.85       31.93      5.46 o 
   1   4  13        0.21       -0.37      2.95 o 
                                                 
